# Supplementary material for: Precise inhibitory microcircuit assembly of developmentally related neocortical interneurons in clusters
Source: Nat Commun. 2017 Jul 13;8:16091. doi: 10.1038/ncomms16091 (PMC5511369; doi:10.1038/ncomms16091)
Supplement: Supplementary Data 1 [file ncomms16091-s2.xlsx]

## Sheet: Mayer et al. Exp. 1L
Mayer et al., Exp. 1 Left cortical hemisphere
	Spatial coordinates						Distances for each group						Distance Matrix
Clone ID	X	Y	Z	Region assigned/published by Mayer et al. in Neuron 87:989-998, 2015	Region assigned by Sultan et al. based on 3D data provided by Mayer et al.		Intra-clonal	Inter-clonal	Inter-clonal 1	Inter-clonal 2	Inter-clonal 3		Clone ID	26	26	26	30	30	single cell	single cell	single cell	single cell	single cell
26	5365.83	493.63	4000.00	cortex	cortex		1817.14	3586.33	3586.33	893.288	1590.57		26	0
26	3604.39	356.93	3575.00	cortex	cortex		564.993	2111.78	2111.78	1039.21	1986.23		26	1817.14	0
26	5088.48	780.50	3600.00	cortex	cortex		1543.55	3522.49	3522.49	899.789	1716.58		26	564.993	1543.55	0
30	2056.20	-835.85	4375.00	cortex	cortex		1130.69	2832.37	2832.37	1432.31	3230.9		30	3586.33	2111.78	3522.49	0
30	2561.67	164.38	4225.00	cortex	cortex			1243.72	1243.72	1057.09	2360.15		30	2832.37	1243.72	2674.88	1130.69	0
single cell	4497.91	1122.91	5175.00	not published	cortex			2674.88	2674.88	662.88	1260.79		single cell	1590.57	1986.23	1716.58	3230.9	2360.15	0
single cell	4214.35	844.42	4375.00	not published	cortex			893.288		2772.86	1117.9		single cell	1260.79	1117.9	1169.96	2735.13	1793.41	893.288	0
single cell	5113.58	876.12	4375.00	not published	cortex			1039.21		2169.08	1169.96		single cell	592.076	1785.28	781.28	3504.06	2653.55	1039.21	899.789	0
single cell	5062.88	238.77	4200.00	not published	cortex			899.789		2871.5	2735.13		single cell	443.545	1591.16	808.781	3197.74	2502.44	1432.31	1057.09	662.88	0
single cell	2751.28	-728.58	4075.00	not published	cortex			1432.31		2508.96	1793.41		single cell	2887.09	1468.38	2822.31	764.62	925.111	2772.86	2169.08	2871.5	2508.96	0
								1057.09			592.076
								662.88			1785.28
								2772.86			781.28
								2169.08			3504.06				Intra-clonal pairs
								2871.5			2653.55
								2508.96			443.545
								1590.57			1591.16
								1986.23			808.781
								1716.58			3197.74
								3230.9			2502.44
								2360.15			2887.09
								1260.79			1468.38
								1117.9			2822.31
								1169.96			764.62
								2735.13			925.111
								1793.41
								592.076
								1785.28
								781.28
								3504.06
								2653.55
								443.545
								1591.16
								808.781
								3197.74
								2502.44
								2887.09
								1468.38
								2822.31
								764.62
								925.111

## Sheet: Mayer et al. Exp. 1R
Mayer et al., Exp. 1 Right cortical hemisphere
	Spatial coordinates						Distances for each group						Distance Matrix
Clone ID	X	Y	Z	Region assigned/published by Mayer et al. in Neuron 87:989-998, 2015	Region assigned by Sultan et al. based on 3D data provided by Mayer et al.		Intra-Clonal	Inter-Clonal	Inter-Clonal 1	Inter-Clonal 2	Inter-Clonal 3		Clone ID	25	25	25	31	31	31	single cell	single cell	single cell
25	7587.45	39.22	1550.00	cortex	cortex		2318.28	3300.03	3300.03	1148.04	3961.77		25	0
25	7523.98	-2243.41	1950.00	cortex	cortex		4824.55	4129.56	4129.56	865.296	4769.61		25	2318.28	0
25	6471.35	1286.21	6075.00	cortex	cortex		5530.09	1765.44	1765.44	843.515	1004.09		25	4824.55	5530.09	0
31	6134.67	756.17	4425.00	cortex	cortex		262.753	3254.89	3254.89		773.247		31	3300.03	4129.56	1765.44	0
31	6005.25	540.15	4350.00	cortex	cortex		501.209	3976.78	3976.78		965.454		31	3254.89	3976.78	1936.36	262.753	0
31	5979.42	599.30	3975.00	cortex	cortex		380.514	1936.36	1936.36		1267.59		31	2963.12	3816.71	2263.59	501.209	380.514	0
single cell	6227.39	1071.31	5125.00	not published	cortex			2963.12	2963.12		2930.24		single cell	3961.77	4769.61	1004.09	773.247	965.454	1267.59	0
single cell	6724.63	414.99	4325.00	not published	cortex			3816.71	3816.71		3653.31		single cell	2930.24	3653.31	1971.21	688.808	730.615	843.687	1148.04	0
single cell	5994.67	837.69	4325.00	not published	cortex			2263.59	2263.59		1971.21		single cell	3297.75	4180.02	1868.39	190.383	298.776	423.748	865.296	843.515	0
								1148.04			688.808
								865.296			730.615
								843.515			843.687				Intra-clonal pairs
								3961.77			3297.75
								4769.61			4180.02
								1004.09			1868.39
								773.247			190.383
								965.454			298.776
								1267.59			423.748
								2930.24
								3653.31
								1971.21
								688.808
								730.615
								843.687
								3297.75
								4180.02
								1868.39
								190.383
								298.776
								423.748

## Sheet: Mayer et al. Exp. 2L
Mayer et al., Exp. 2 Left cortical hemisphere
	Spatial coordinates						Distances for each group						Distance Matrix
Clone ID	X	Y	Z	Region assigned/published by Mayer et al. in Neuron 87:989-998, 2015	Region assigned by Sultan et al. based on 3D data provided by Mayer et al.		Intra-Clonal	Inter-Clonal	Inter-Clonal 1	Inter-Clonal 2	Inter-Clonal 3		Clone ID	6	6	21	21	23	23	23	23	single cell	single cell	single cell	single cell	single cell	single cell	single cell	single cell	single cell	single cell	single cell	single cell	single cell	single cell	single cell	single cell	single cell	single cell
6	2718.54	2809.55	1000.00	cortex	cortex		1405.52	1070.7	1070.7	365.453	1278.54		6	0
6	1767.91	3157.62	1975.00	cortex	cortex		622.007	1934.53	1934.53	1556.81	2393.26		6	1405.52	0
21	3521.56	3481.06	1225.00	cortex	cortex		2868.11	1315.94	1315.94	1205.96	2140.38		21	1070.7	1934.53	0
21	3968.78	3060.48	1325.00	cortex	cortex		4947.62	2296.9	2296.9	1584.67	2211.54		21	1315.94	2296.9	622.007	0
23	595.54	3161.52	3475.00	cortex	cortex		3911.09	3279.73	3279.73	1322.4	4130.17		23	3279.73	1903.8	3704.89	4001.43	0
23	3453.27	3405.33	3475.00	cortex	cortex		3592.79	1903.8	1903.8	682.754	3848.59		23	2649.61	2269.76	2252.31	2237.67	2868.11	0
23	3818.80	1082.11	350.00	cortex	cortex		1367.62	3704.89	3704.89	1594.09	1646.63		23	2148.75	3339.84	2570.79	2210.67	4947.62	3911.09	0
23	3947.36	3380.24	2200.00	cortex	cortex		2953.04	4001.43	4001.43	1345.8	2944.59		23	1809.89	2202.31	1068.69	931.842	3592.79	1367.62	2953.04	0
single cell	2523.82	2037.06	0.00	not published	cortex			2649.61	2649.61	761.146	1130.57		single cell	1278.54	2393.26	2140.38	2211.54	4130.17	3848.59	1646.63	2944.59	0
single cell	2261.40	2258.57	125.00	not published	cortex			2269.76	2269.76	82.5396	2115.26		single cell	1130.57	2115.26	2071.83	2235.67	3848.75	3736.06	1964.73	2899.35	365.453	0
single cell	1278.97	2656.75	700.00	not published	cortex			2252.31	2252.31	1621.06	2071.83		single cell	1478.41	1454.5	2446.29	2790.82	2902.15	3603.97	3008.78	3145.43	1556.81	1205.96	0
single cell	1237.35	2013.48	925.00	not published	cortex			2237.67	2237.67	1317.64	2235.67		single cell	1683.23	1641.05	2731.56	2952.44	2869.22	3653.77	2803.92	3292.08	1584.67	1322.4	682.754	0
single cell	1229.87	1931.28	925.00	not published	cortex			2148.75	2148.75	625.562	3848.75		single cell	1730.06	1701.73	2782.74	2989.43	2901.44	3690.37	2784.65	3333.15	1594.09	1345.8	761.146	82.5396	0
single cell	1609.62	2576.92	1225.00	not published	cortex			3339.84	3339.84	738.952	3736.06		single cell	1155.18	961.649	2114.94	2410.28	2536.26	3024.53	2807.23	2657.25	1621.06	1317.64	625.562	738.952	806.884	0
single cell	1319.79	2272.19	1350.00	not published	cortex			2570.79	2570.79	806.884	1964.73		single cell	1538.75	1172.78	2514.91	2763.91	2414.76	3217.35	2943.02	2975.63	1824.14	1545.13	756.342	504.333	552.205	438.733	0
single cell	1177.41	2317.92	1375.00	not published	cortex			2210.67	2210.67	1824.14	2899.35		single cell	1660.54	1189.03	2621.15	2888.88	2336.71	3282.07	3091.08	3079.25	1944.82	1655.61	762.066	546.605	595.603	525.725	151.619	0
single cell	1014.71	2623.88	1575.00	not published	cortex			1809.89	1809.89	1545.13	1478.41		single cell	1807.8	1006.08	2672.37	2996.61	2018.6	3188.61	3426.46	3092.43	2258.85	1946.84	914.625	919.052	973.904	691.826	517.093	400.104	0
single cell	806.25	2359.73	1650.00	not published	cortex			2202.31	2202.31	756.342	1454.5		single cell	2069.22	1291.14	2968.32	3255.5	2004.47	3380.92	3521.05	3348.21	2403.47	2110.29	1101.9	911.79	942.681	934.452	601.154	463.824	344.755	0
single cell	3765.67	3182.59	1650.00	not published	cortex			1068.69	1068.69	504.333	2446.29		single cell	1287.69	2024.18	573.846	402.231	3657.98	1864.89	2470.8	612.027	2361.55	2332.87	2713.43	2878.34	2919.19	2279.48	2627.01	2742.69	2808.12	3071.69	0
single cell	1736.77	3213.08	1875.00	not published	cortex			931.842	931.842	552.205	2790.82		single cell	1375.62	118.514	1918.28	2303.83	1965.98	2354.43	3346.87	2240.6	2349.06	2061.27	1378.3	1609.65	1674.05	918.35	1155.32	1167.99	979.044	1282.46	2041.57	0
single cell	1655.43	3096.24	1950.00	not published	cortex			365.453		438.733	2902.15		single cell	1454.27	130.554	2038.66	2396.56	1858.29	2377.69	3361.08	2322.95	2382.95	2097.5	1377.45	1548.48	1608.99	892.982	1073.18	1079.31	879.927	1163.42	2133.21	160.912	0
single cell	999.47	2852.41	2175.00	not published	cortex			1556.81		1944.82	3603.97		single cell	2082.71	850.678	2767.42	3095.58	1395.96	2831.41	3796.47	2994.88	2778.32	2479.44	1513.94	1524.1	1569.73	1162.19	1058.25	978.439	642.229	745.448	2834.87	873.896	735.093	0
single cell	948.60	3059.46	2625.00	not published	cortex			1205.96		1655.61	3008.78		single cell	2415.73	1050.43	2959.37	3288.08	926.049	2667.49	4162.16	3045.67	3227.58	2935.11	1994.23	2016.79	2059.59	1621.66	1543.76	1471.3	1138.68	1208.52	2983.57	1098.78	978.052	497.953	0
single cell	3252.08	3919.11	2900.00	not published	cortex			1584.67		762.066	3145.43		single cell	2264.02	1907.42	1752.18	1931.72	2821.66	796.914	3856.45	1124.19	3533.05	3382.23	3213.52	3404.58	3455.64	2702.73	2974.66	3032.11	2905.01	3158.52	1539.07	1960.94	2031.97	2595.71	2473.99	0
single cell	633.34	2349.56	3300.00	not published	cortex			1322.4		546.605	1683.23		single cell	3138.42	1922.46	3731.99	3940.96	831.464	3016.17	4522.84	3640.75	3815.96	3569.24	2696.52	2473.54	2484.24	2304.44	2068.74	2000.66	1787.83	1659.07	3637.02	1998.46	1850.59	1285.51	1029.06	3079.17	0
single cell	4097.58	2260.85	625.00	not published	cortex			682.754		595.603	1641.05		single cell	1530.83	2837.97	1476.72	1070.51	4604.13	3138.07	1242.08	1938.1	1708.05	1903.04	2847.27	2886.54	2902.13	2578.73	2870.87	3015.49	3246.29	3448.66	1417.88	2835.96	2901.31	3514.36	3814.95	2939.44	4377.72	0
								1594.09		525.725	2731.56
								1345.8		151.619	2952.44				Intra-clonal pairs
								761.146		2258.85	2869.22
								82.5396		1946.84	3653.77
								1621.06		914.625	2803.92
								1317.64		919.052	3292.08
								625.562		973.904	1730.06
								738.952		691.826	1701.73
								806.884		517.093	2782.74
								1824.14		400.104	2989.43
								1545.13		2403.47	2901.44
								756.342		2110.29	3690.37
								504.333		1101.9	2784.65
								552.205		911.79	3333.15
								438.733		942.681	1155.18
								1944.82		934.452	961.649
								1655.61		601.154	2114.94
								762.066		463.824	2410.28
								546.605		344.755	2536.26
								595.603		2361.55	3024.53
								525.725		2332.87	2807.23
								151.619		2713.43	2657.25
								2258.85		2878.34	1538.75
								1946.84		2919.19	1172.78
								914.625		2279.48	2514.91
								919.052		2627.01	2763.91
								973.904		2742.69	2414.76
								691.826		2808.12	3217.35
								517.093		3071.69	2943.02
								400.104		2349.06	2975.63
								2403.47		2061.27	1660.54
								2110.29		1378.3	1189.03
								1101.9		1609.65	2621.15
								911.79		1674.05	2888.88
								942.681		918.35	2336.71
								934.452		1155.32	3282.07
								601.154		1167.99	3091.08
								463.824		979.044	3079.25
								344.755		1282.46	1807.8
								2361.55		2041.57	1006.08
								2332.87		2382.95	2672.37
								2713.43		2097.5	2996.61
								2878.34		1377.45	2018.6
								2919.19		1548.48	3188.61
								2279.48		1608.99	3426.46
								2627.01		892.982	3092.43
								2742.69		1073.18	2069.22
								2808.12		1079.31	1291.14
								3071.69		879.927	2968.32
								2349.06		1163.42	3255.5
								2061.27		2133.21	2004.47
								1378.3		160.912	3380.92
								1609.65		2778.32	3521.05
								1674.05		2479.44	3348.21
								918.35		1513.94	1287.69
								1155.32		1524.1	2024.18
								1167.99		1569.73	573.846
								979.044		1162.19	402.231
								1282.46		1058.25	3657.98
								2041.57		978.439	1864.89
								2382.95		642.229	2470.8
								2097.5		745.448	612.027
								1377.45		2834.87	1375.62
								1548.48		873.896	118.514
								1608.99		735.093	1918.28
								892.982		3227.58	2303.83
								1073.18		2935.11	1965.98
								1079.31		1994.23	2354.43
								879.927		2016.79	3346.87
								1163.42		2059.59	2240.6
								2133.21		1621.66	1454.27
								160.912		1543.76	130.554
								2778.32		1471.3	2038.66
								2479.44		1138.68	2396.56
								1513.94		1208.52	1858.29
								1524.1		2983.57	2377.69
								1569.73		1098.78	3361.08
								1162.19		978.052	2322.95
								1058.25		497.953	2082.71
								978.439		3533.05	850.678
								642.229		3382.23	2767.42
								745.448		3213.52	3095.58
								2834.87		3404.58	1395.96
								873.896		3455.64	2831.41
								735.093		2702.73	3796.47
								3227.58		2974.66	2994.88
								2935.11		3032.11	2415.73
								1994.23		2905.01	1050.43
								2016.79		3158.52	2959.37
								2059.59		1539.07	3288.08
								1621.66		1960.94	926.049
								1543.76		2031.97	2667.49
								1471.3		2595.71	4162.16
								1138.68		2473.99	3045.67
								1208.52		3815.96	2264.02
								2983.57		3569.24	1907.42
								1098.78		2696.52	1752.18
								978.052		2473.54	1931.72
								497.953		2484.24	2821.66
								3533.05		2304.44	796.914
								3382.23		2068.74	3856.45
								3213.52		2000.66	1124.19
								3404.58		1787.83	3138.42
								3455.64		1659.07	1922.46
								2702.73		3637.02	3731.99
								2974.66		1998.46	3940.96
								3032.11		1850.59	831.464
								2905.01		1285.51	3016.17
								3158.52		1029.06	4522.84
								1539.07		3079.17	3640.75
								1960.94		1708.05	1530.83
								2031.97		1903.04	2837.97
								2595.71		2847.27	1476.72
								2473.99		2886.54	1070.51
								3815.96		2902.13	4604.13
								3569.24		2578.73	3138.07
								2696.52		2870.87	1242.08
								2473.54		3015.49	1938.1
								2484.24		3246.29
								2304.44		3448.66
								2068.74		1417.88
								2000.66		2835.96
								1787.83		2901.31
								1659.07		3514.36
								3637.02		3814.95
								1998.46		2939.44
								1850.59		4377.72
								1285.51
								1029.06
								3079.17
								1708.05
								1903.04
								2847.27
								2886.54
								2902.13
								2578.73
								2870.87
								3015.49
								3246.29
								3448.66
								1417.88
								2835.96
								2901.31
								3514.36
								3814.95
								2939.44
								4377.72
								1278.54
								2393.26
								2140.38
								2211.54
								4130.17
								3848.59
								1646.63
								2944.59
								1130.57
								2115.26
								2071.83
								2235.67
								3848.75
								3736.06
								1964.73
								2899.35
								1478.41
								1454.5
								2446.29
								2790.82
								2902.15
								3603.97
								3008.78
								3145.43
								1683.23
								1641.05
								2731.56
								2952.44
								2869.22
								3653.77
								2803.92
								3292.08
								1730.06
								1701.73
								2782.74
								2989.43
								2901.44
								3690.37
								2784.65
								3333.15
								1155.18
								961.649
								2114.94
								2410.28
								2536.26
								3024.53
								2807.23
								2657.25
								1538.75
								1172.78
								2514.91
								2763.91
								2414.76
								3217.35
								2943.02
								2975.63
								1660.54
								1189.03
								2621.15
								2888.88
								2336.71
								3282.07
								3091.08
								3079.25
								1807.8
								1006.08
								2672.37
								2996.61
								2018.6
								3188.61
								3426.46
								3092.43
								2069.22
								1291.14
								2968.32
								3255.5
								2004.47
								3380.92
								3521.05
								3348.21
								1287.69
								2024.18
								573.846
								402.231
								3657.98
								1864.89
								2470.8
								612.027
								1375.62
								118.514
								1918.28
								2303.83
								1965.98
								2354.43
								3346.87
								2240.6
								1454.27
								130.554
								2038.66
								2396.56
								1858.29
								2377.69
								3361.08
								2322.95
								2082.71
								850.678
								2767.42
								3095.58
								1395.96
								2831.41
								3796.47
								2994.88
								2415.73
								1050.43
								2959.37
								3288.08
								926.049
								2667.49
								4162.16
								3045.67
								2264.02
								1907.42
								1752.18
								1931.72
								2821.66
								796.914
								3856.45
								1124.19
								3138.42
								1922.46
								3731.99
								3940.96
								831.464
								3016.17
								4522.84
								3640.75
								1530.83
								2837.97
								1476.72
								1070.51
								4604.13
								3138.07
								1242.08
								1938.1

## Sheet: Mayer et al. Exp. 2R
Mayer et al., Exp. 2 Right cortical hemisphere
	Spatial coordinates						Distances for each group						Distance Matrix
Clone ID	X	Y	Z	Region assigned/published by Mayer et al. in Neuron 87:989-998, 2015	Region assigned by Sultan et al. based on 3D data provided by Mayer et al.		Intra-Clonal	Inter-Clonal	Inter-Clonal 1	Inter-Clonal 2	Inter-Clonal 3		Clone ID	8	8	9	9	11	11	11	12	12	12	14	14	17	17	19	19	20	20	22	22	single cell	single cell	single cell	single cell	single cell	single cell	single cell	single cell	single cell	single cell
8	6735.25	3888.61	3375.00	cortex	cortex		538.474	2251.21	2251.21	2640.64	2948.55		8	0
8	6885.28	3756.53	3875.00	cortex	cortex		1879.01	2487.33	2487.33	3328.13	3404.48		8	538.474	0
9	8001.39	2786.41	1875.00	cortex	cortex		1653.68	960.426	960.426	915.669	3030.3		9	2251.21	2487.33	0
9	6466.19	3688.55	2475.00	cortex	cortex		1525.8	1462.96	1462.96	707.642	2058.42		9	960.426	1462.96	1879.01	0
11	8779.41	2588.28	2175.00	cortex	cortex		331.41	2703.6	2703.6	2745.34	3879.09		11	2703.6	2800.45	857.071	2579.07	0
11	8535.33	952.71	2175.00	cortex	cortex		3115.24	2800.45	2800.45	3370.78	4202.41		11	3646.89	3670.7	1933.27	3443.28	1653.68	0
11	8708.21	1084.79	2425.00	cortex	cortex		2133.72	857.071	857.071	1360.35	4353.43		11	3557.59	3544.54	1922.92	3436.38	1525.8	331.41	0
12	5058.28	3382.70	1200.00	cortex	cortex		1372.28	2579.07	2579.07	3097.24	323.264		12	2792.63	3260.87	3077.84	1923.9	3927.92	4352.63	4483.64	0
12	7833.00	2630.62	2400.00	cortex	cortex		1623.4	3646.89	3646.89	3591.91	3081.97		12	1933.45	2083.62	572.932	1730.03	973.709	1832.83	1776.57	3115.24	0
12	6782.65	3512.33	2450.00	cortex	cortex		3300.87	3670.7	3670.7	702.815	2225.6		12	999.729	1449.41	1530.66	363.078	2217.33	3114.35	3098.61	2133.72	1372.28	0
14	4652.99	4035.92	2625.00	cortex	cortex		1753.24	1933.27	1933.27	3195.3	1886.53		14	2218.11	2573.65	3651.79	1852.26	4396.08	4978.08	5019.36	1619.13	3483.96	2200.05	0
14	6179.56	3504.40	2775.00	cortex	cortex		2831.1	3443.28	3443.28	2089.46	2073.53		14	903.553	1331.02	2155.13	453.947	2821.08	3524.31	3517.26	1937.19	1907.35	685.132	1623.4	0
17	8094.50	3114.29	3550.00	cortex	cortex		418.098	3557.59	3557.59	1685.47	3899.06		17	1574.09	1407.23	1709.33	2033.91	1623.7	2599.5	2400.24	3848.79	1274.68	1757.67	3680.9	2102.33	0
17	4867.68	3772.12	3775.00	cortex	cortex			3544.54	3544.54	2989.76	2816.52		17	1913.48	2020.14	3794.97	2062.09	4388.98	4894.97	4877.9	2611.25	3462.19	2343.12	1199.24	1671.14	3300.87	0
19	5769.12	3863.23	3300.00	cortex	cortex			1922.92	1922.92	2878.37	2467.76		19	969.369	1260.09	2858.88	1094.1	3457.31	4169.97	4138.07	2268.52	2566.89	1368.53	1315.75	756.865	2455.77	1023	0
19	7403.42	3442.19	3775.00	cortex	cortex			3436.38	3436.38	1797.12	3582.93		19	897.631	614.23	2097.05	1621.45	2276.51	3168.4	3013.69	3483.37	1653.42	1464.89	3039.72	1581.68	797.33	2557.11	1753.24	0
20	4894.51	3599.10	3300.00	cortex	cortex			2792.63	2792.63	3311	2314.1		20	1864.88	2078.12	3513.37	1777.3	4168.91	4639.46	4650.99	2117.46	3222.22	2072.46	839.505	1391.38	3246.15	506.242	913.623	2558.3	0
20	7343.47	3026.61	2000.00	cortex	cortex			3260.87	3260.87	3768.83	2435.17		20	1733.09	2063.58	711.463	1197.25	1511.52	2398.38	2411.18	2447.22	745.954	867.723	2940.75	1477.7	1724.6	3136.23	2206.47	1823.99	2831.1	0
22	5113.10	3323.61	1900.00	cortex	cortex			3077.84	3077.84	1101.98	879.044		22	2264.12	2688.62	2937.93	1514.81	3749.42	4172.34	4267.64	704.625	2850.98	1767.91	1115.67	1391.28	3413.95	1943.45	1637.54	2962.31	1443.49	2252.28	0
22	4880.69	3058.72	2125.00	cortex	cortex			1923.9	1923.9	475.91	1098.4		22	2385.5	2750.97	3142.52	1741.55	3927.32	4218.31	4316.98	996.055	2995.84	1982.13	1121.06	1519.27	3516	1797.67	1678.44	3038.7	1293.38	2466.16	418.098	0
single cell	5102.44	3099.77	1050.00	not published	cortex			3927.92	3927.92	2962.06	3037.07		single cell	2948.55	3404.48	3030.3	2058.42	3879.09	4202.41	4353.43	323.264	3081.97	2225.6	1886.53	2073.53	3899.06	2816.52	2467.76	3582.93	2314.1	2435.17	879.044	1098.4	0
single cell	7406.44	1825.19	1250.00	not published	cortex			4352.63	4352.63	3327.27	3300.35		single cell	3037.07	3300.35	1291.72	2420.08	1822.9	1700.36	1903.53	2818.19	1467.37	2162.3	3789.39	2578.88	2724.92	4075.72	3322.19	2998.39	3695.82	1417.7	2815.52	2943.91	2640.64	0
single cell	8225.14	2075.30	1575.00	not published	cortex			4483.64	4483.64	2745.61	1291.72		single cell	2957.68	3148.29	803.58	2550.78	964.554	1310.12	1391.75	3446.58	1069.01	2216.18	4207.94	2768.89	2235.44	4357.95	3493.47	2717.28	4048.54	1364.9	3368.78	3529.16	3328.13	915.669	0
single cell	5006.36	3060.70	1750.00	not published	cortex			1933.45	1933.45	2464.96	2420.08		single cell	2512.99	2920.64	3010.16	1746.69	3826.19	4132.54	4250.12	639.437	2932.13	1961.93	1357.04	1619.84	3574.84	2150.81	1904.82	3161.02	1644.65	2350.69	320.96	395.502	707.642	2745.34	3370.78	0
single cell	4975.87	3380.69	2375.00	not published	cortex			2083.62	2083.62	2966.7	1822.9		single cell	2086.48	2457.05	3123.61	1525.07	3890.35	4313.33	4382.24	1177.89	2954.05	1813.12	772.061	1274.43	3343.27	1457.71	1310.62	2803	953.912	2423.12	497.71	418.598	1360.35	3097.24	3591.91	702.815	0
single cell	7833.60	3267.72	2700.00	not published	cortex			572.932	572.932	2662.79	1700.36		single cell	1430.91	1587.1	969.762	1448.29	1277.43	2475.34	2367.65	3156.84	704.199	1107.62	3272.92	1672.57	902.28	3194.8	2230.85	1170.95	3017.96	887.897	2836.24	3015.62	3195.3	2089.46	1685.47	2989.76	2878.37	0
single cell	4874.18	3263.86	2825.00	not published	cortex			1730.03	1730.03	836.925	1903.53		single cell	2038.72	2321.58	3303.01	1684.45	4016.18	4378.12	4428.11	1639.71	3055.53	1960.77	827.648	1328.3	3304.31	1077.44	1177.19	2707.65	581.742	2614.25	957.224	729.469	1797.12	3311	3768.83	1101.98	475.91	2962.06	0
single cell	7436.97	3563.53	3375.00	not published	cortex			973.709	973.709	2638.22	2818.19		single cell	773.361	769.162	1781.15	1329.68	2047.74	3076.16	2943.25	3228.23	1406.34	1134.19	2921.68	1394.48	815.345	2608.59	1696.22	419.344	2543.81	1479.07	2762.89	2889.97	3327.27	2745.61	2464.96	2966.7	2662.79	836.925	2638.22	0
single cell	7801.69	3032.02	3525.00	not published	cortex			1832.83	1832.83	3662.81	1467.37		single cell	1376.06	1219.52	1680.09	1821.29	1724.92	2585.39	2413.19	3613.16	1194.88	1557.17	3425.22	1848.5	305.174	3036.23	2207.46	623.986	2970.51	1592.36	3155.02	3239.28	3662.81	2605.43	2212.94	3311.39	3070.72	858.602	3018.95	661.833	0
single cell	7286.93	3419.52	3550.00	not published	cortex			1776.57	1776.57	2605.43	2162.3		single cell	744.997	616.866	1927.93	1378.99	2192.96	3087.76	2955.78	3238.94	1497.68	1213.64	2858.88	1354.29	863.328	2455.14	1600.98	254.379	2412.14	1600.02	2730.79	2819.71	3335.3	2801.1	2566.67	2927.41	2592.9	1021.95	2524.13	271.801	644.794	0
								999.729	999.729	2212.94	3789.39
								1449.41	1449.41	3311.39	2578.88				Intra-clonal pairs
								1530.66	1530.66	3070.72	2724.92
								363.078	363.078	858.602	4075.72
								2217.33	2217.33	3018.95	3322.19
								3114.35	3114.35	661.833	2998.39
								3098.61	3098.61	3335.3	3695.82
								2218.11	2218.11	2801.1	1417.7
								2573.65	2573.65	2566.67	2815.52
								3651.79	3651.79	2927.41	2943.91
								1852.26	1852.26	2592.9	2957.68
								4396.08	4396.08	1021.95	3148.29
								4978.08	4978.08	2524.13	803.58
								5019.36	5019.36	271.801	2550.78
								1619.13	1619.13	644.794	964.554
								3483.96	3483.96		1310.12
								2200.05	2200.05		1391.75
								903.553	903.553		3446.58
								1331.02	1331.02		1069.01
								2155.13	2155.13		2216.18
								453.947	453.947		4207.94
								2821.08	2821.08		2768.89
								3524.31	3524.31		2235.44
								3517.26	3517.26		4357.95
								1937.19	1937.19		3493.47
								1907.35	1907.35		2717.28
								685.132	685.132		4048.54
								1574.09	1574.09		1364.9
								1407.23	1407.23		3368.78
								1709.33	1709.33		3529.16
								2033.91	2033.91		2512.99
								1623.7	1623.7		2920.64
								2599.5	2599.5		3010.16
								2400.24	2400.24		1746.69
								3848.79	3848.79		3826.19
								1274.68	1274.68		4132.54
								1757.67	1757.67		4250.12
								3680.9	3680.9		639.437
								2102.33	2102.33		2932.13
								1913.48	1913.48		1961.93
								2020.14	2020.14		1357.04
								3794.97	3794.97		1619.84
								2062.09	2062.09		3574.84
								4388.98	4388.98		2150.81
								4894.97	4894.97		1904.82
								4877.9	4877.9		3161.02
								2611.25	2611.25		1644.65
								3462.19	3462.19		2350.69
								2343.12	2343.12		320.96
								1199.24	1199.24		395.502
								1671.14	1671.14		2086.48
								969.369	969.369		2457.05
								1260.09	1260.09		3123.61
								2858.88	2858.88		1525.07
								1094.1	1094.1		3890.35
								3457.31	3457.31		4313.33
								4169.97	4169.97		4382.24
								4138.07	4138.07		1177.89
								2268.52	2268.52		2954.05
								2566.89	2566.89		1813.12
								1368.53	1368.53		772.061
								1315.75	1315.75		1274.43
								756.865	756.865		3343.27
								2455.77	2455.77		1457.71
								1023	1023		1310.62
								897.631	897.631		2803
								614.23	614.23		953.912
								2097.05	2097.05		2423.12
								1621.45	1621.45		497.71
								2276.51	2276.51		418.598
								3168.4	3168.4		1430.91
								3013.69	3013.69		1587.1
								3483.37	3483.37		969.762
								1653.42	1653.42		1448.29
								1464.89	1464.89		1277.43
								3039.72	3039.72		2475.34
								1581.68	1581.68		2367.65
								797.33	797.33		3156.84
								2557.11	2557.11		704.199
								1864.88	1864.88		1107.62
								2078.12	2078.12		3272.92
								3513.37	3513.37		1672.57
								1777.3	1777.3		902.28
								4168.91	4168.91		3194.8
								4639.46	4639.46		2230.85
								4650.99	4650.99		1170.95
								2117.46	2117.46		3017.96
								3222.22	3222.22		887.897
								2072.46	2072.46		2836.24
								839.505	839.505		3015.62
								1391.38	1391.38		2038.72
								3246.15	3246.15		2321.58
								506.242	506.242		3303.01
								913.623	913.623		1684.45
								2558.3	2558.3		4016.18
								1733.09	1733.09		4378.12
								2063.58	2063.58		4428.11
								711.463	711.463		1639.71
								1197.25	1197.25		3055.53
								1511.52	1511.52		1960.77
								2398.38	2398.38		827.648
								2411.18	2411.18		1328.3
								2447.22	2447.22		3304.31
								745.954	745.954		1077.44
								867.723	867.723		1177.19
								2940.75	2940.75		2707.65
								1477.7	1477.7		581.742
								1724.6	1724.6		2614.25
								3136.23	3136.23		957.224
								2206.47	2206.47		729.469
								1823.99	1823.99		773.361
								2264.12	2264.12		769.162
								2688.62	2688.62		1781.15
								2937.93	2937.93		1329.68
								1514.81	1514.81		2047.74
								3749.42	3749.42		3076.16
								4172.34	4172.34		2943.25
								4267.64	4267.64		3228.23
								704.625	704.625		1406.34
								2850.98	2850.98		1134.19
								1767.91	1767.91		2921.68
								1115.67	1115.67		1394.48
								1391.28	1391.28		815.345
								3413.95	3413.95		2608.59
								1943.45	1943.45		1696.22
								1637.54	1637.54		419.344
								2962.31	2962.31		2543.81
								1443.49	1443.49		1479.07
								2252.28	2252.28		2762.89
								2385.5	2385.5		2889.97
								2750.97	2750.97		1376.06
								3142.52	3142.52		1219.52
								1741.55	1741.55		1680.09
								3927.32	3927.32		1821.29
								4218.31	4218.31		1724.92
								4316.98	4316.98		2585.39
								996.055	996.055		2413.19
								2995.84	2995.84		3613.16
								1982.13	1982.13		1194.88
								1121.06	1121.06		1557.17
								1519.27	1519.27		3425.22
								3516	3516		1848.5
								1797.67	1797.67		305.174
								1678.44	1678.44		3036.23
								3038.7	3038.7		2207.46
								1293.38	1293.38		623.986
								2466.16	2466.16		2970.51
								2640.64			1592.36
								3328.13			3155.02
								915.669			3239.28
								707.642			744.997
								2745.34			616.866
								3370.78			1927.93
								1360.35			1378.99
								3097.24			2192.96
								3591.91			3087.76
								702.815			2955.78
								3195.3			3238.94
								2089.46			1497.68
								1685.47			1213.64
								2989.76			2858.88
								2878.37			1354.29
								1797.12			863.328
								3311			2455.14
								3768.83			1600.98
								1101.98			254.379
								475.91			2412.14
								2962.06			1600.02
								3327.27			2730.79
								2745.61			2819.71
								2464.96
								2966.7
								2662.79
								836.925
								2638.22
								3662.81
								2605.43
								2212.94
								3311.39
								3070.72
								858.602
								3018.95
								661.833
								3335.3
								2801.1
								2566.67
								2927.41
								2592.9
								1021.95
								2524.13
								271.801
								644.794
								2948.55
								3404.48
								3030.3
								2058.42
								3879.09
								4202.41
								4353.43
								323.264
								3081.97
								2225.6
								1886.53
								2073.53
								3899.06
								2816.52
								2467.76
								3582.93
								2314.1
								2435.17
								879.044
								1098.4
								3037.07
								3300.35
								1291.72
								2420.08
								1822.9
								1700.36
								1903.53
								2818.19
								1467.37
								2162.3
								3789.39
								2578.88
								2724.92
								4075.72
								3322.19
								2998.39
								3695.82
								1417.7
								2815.52
								2943.91
								2957.68
								3148.29
								803.58
								2550.78
								964.554
								1310.12
								1391.75
								3446.58
								1069.01
								2216.18
								4207.94
								2768.89
								2235.44
								4357.95
								3493.47
								2717.28
								4048.54
								1364.9
								3368.78
								3529.16
								2512.99
								2920.64
								3010.16
								1746.69
								3826.19
								4132.54
								4250.12
								639.437
								2932.13
								1961.93
								1357.04
								1619.84
								3574.84
								2150.81
								1904.82
								3161.02
								1644.65
								2350.69
								320.96
								395.502
								2086.48
								2457.05
								3123.61
								1525.07
								3890.35
								4313.33
								4382.24
								1177.89
								2954.05
								1813.12
								772.061
								1274.43
								3343.27
								1457.71
								1310.62
								2803
								953.912
								2423.12
								497.71
								418.598
								1430.91
								1587.1
								969.762
								1448.29
								1277.43
								2475.34
								2367.65
								3156.84
								704.199
								1107.62
								3272.92
								1672.57
								902.28
								3194.8
								2230.85
								1170.95
								3017.96
								887.897
								2836.24
								3015.62
								2038.72
								2321.58
								3303.01
								1684.45
								4016.18
								4378.12
								4428.11
								1639.71
								3055.53
								1960.77
								827.648
								1328.3
								3304.31
								1077.44
								1177.19
								2707.65
								581.742
								2614.25
								957.224
								729.469
								773.361
								769.162
								1781.15
								1329.68
								2047.74
								3076.16
								2943.25
								3228.23
								1406.34
								1134.19
								2921.68
								1394.48
								815.345
								2608.59
								1696.22
								419.344
								2543.81
								1479.07
								2762.89
								2889.97
								1376.06
								1219.52
								1680.09
								1821.29
								1724.92
								2585.39
								2413.19
								3613.16
								1194.88
								1557.17
								3425.22
								1848.5
								305.174
								3036.23
								2207.46
								623.986
								2970.51
								1592.36
								3155.02
								3239.28
								744.997
								616.866
								1927.93
								1378.99
								2192.96
								3087.76
								2955.78
								3238.94
								1497.68
								1213.64
								2858.88
								1354.29
								863.328
								2455.14
								1600.98
								254.379
								2412.14
								1600.02
								2730.79
								2819.71

## Sheet: Mayer et al. Exp. 3L
Mayer et al., Exp.3 Left cortical hemisphere
	Spatial coordinates						Distances for each group						Distance Matrix
Clone ID	X	Y	Z	Region assigned/published by Mayer et al. in Neuron 87:989-998, 2015	Region assigned by Sultan et al. based on 3D data provided by Mayer et al.		Intra-Clonal	Inter-Clonal	Inter-Clonal 1	Inter-Clonal 2	Inter-Clonal 3		Clone ID	1	1	single cell	single cell	single cell	single cell	single cell	single cell	single cell	single cell	single cell	single cell	single cell	single cell	single cell	single cell	single cell	single cell
1	2778.02	192.75	1000.00	cortex	cortex		2172.3	1676.92		1676.92	979.665		1	0
1	4391.18	1407.91	1800.00	cortex	cortex			963.369		963.369	3081.52		1	2172.3	0
single cell	2178.60	-582.13	1000.00	not published	cortex			2481.61		2481.61	2483.47		single cell	979.665	3081.52	0
single cell	2337.27	-2250.78	1050.00	not published	cortex			816.291		816.291	4262.28		single cell	2483.47	4262.28	1676.92	0
single cell	2659.02	197.15	1300.00	not published	cortex			2320.51		2320.51	322.77		single cell	322.77	2171.71	963.369	2481.61	0
single cell	2597.32	38.66	1325.00	not published	cortex			171.904		171.904	2171.71		single cell	402.519	2306.17	816.291	2320.51	171.904	0
single cell	2601.72	-199.09	1375.00	not published	cortex			682.917		682.917	402.519		single cell	570.303	2442.38	682.917	2094.04	407.326	242.991	0
single cell	1482.21	-498.48	1425.00	not published	cortex			2094.04		2094.04	2306.17		single cell	1528.9	3498.15	820.111	1985.52	1372.74	1241.77	1159.93	0
single cell	4615.97	641.83	1725.00	not published	cortex			407.326		407.326	570.303		single cell	2026.17	801.894	2822.14	3743.7	2051.35	2144.47	2210.62	3348.25	0
single cell	3042.48	677.06	1800.00	not published	cortex			242.991		242.991	2442.38		single cell	971.851	1533.99	1723.9	3103.56	792.058	911.782	1068.89	1989.21	1575.67	0
single cell	3143.85	575.79	1875.00	not published	cortex			820.111		820.111	1528.9		single cell	1022.83	1501.29	1743.02	3052.98	842.053	943.241	1069.74	2029.19	1481.22	161.73	0
single cell	1363.21	-375.20	1900.00	not published	cortex			1985.52		1985.52	3498.15		single cell	1770.38	3515.41	1231.94	2277.96	1538.41	1423	1356.67	504.959	3412.54	1984.24	2018.83	0
single cell	931.27	-973.98	2100.00	not published	cortex			1372.74		1372.74	2026.17		single cell	2445.76	4211.22	1708.62	2170.15	2235.32	2098.04	1979.01	992.603	4040.85	2696.88	2710.71	764.925	0
single cell	4448.48	1077.71	2100.00	not published	cortex			1241.77		1241.77	801.894		single cell	2187.14	449.795	3019.51	4079.04	2148.85	2259.88	2359.31	3426.19	598.89	1492.43	1415.84	3416.11	4071.88	0
single cell	3271.67	566.99	2125.00	not published	cortex			1159.93		1159.93	971.851		single cell	1284.28	1437.38	1944.45	3157.3	1092.13	1172.13	1264.2	2197.13	1404.54	412.636	280.919	2140.23	2802.26	1283.1	0
single cell	4519.00	1082.11	2150.00	not published	cortex			2822.14		2822.14	1533.99		single cell	2268.14	494.958	3093.49	4132.57	2228.27	2337.15	2432.71	3499.43	619.576	1570.57	1490.98	3485.01	4135.43	86.5588	1349.74	0
single cell	2376.94	404.08	2175.00	not published	cortex			3743.7		3743.7	1022.83		single cell	1259.42	2281.55	1546.79	2883.66	942.345	951.104	1026.81	1475.69	2296.14	811.225	841.211	1307.88	1998.66	2179.61	910.814	2246.95	0
single cell	3099.77	758.43	3150.00	not published	cortex			2051.35		2051.35	1501.29		single cell	2246.33	1977.89	2695.95	3747.9	1982.88	2025.13	2077.38	2678.05	2084.01	1353.66	1288.77	2421.42	2967.51	1738.81	1056.8	1766.06	1264.39	0
								2144.47		2144.47	1770.38
								2210.62		2210.62	3515.41				Intra-clonal pairs
								3348.25		3348.25	2445.76
								1723.9		1723.9	4211.22
								3103.56		3103.56	2187.14
								792.058		792.058	449.795
								911.782		911.782	1284.28
								1068.89		1068.89	1437.38
								1989.21		1989.21	2268.14
								1575.67		1575.67	494.958
								1743.02		1743.02	1259.42
								3052.98		3052.98	2281.55
								842.053		842.053	2246.33
								943.241		943.241	1977.89
								1069.74		1069.74
								2029.19		2029.19
								1481.22		1481.22
								161.73		161.73
								1231.94		1231.94
								2277.96		2277.96
								1538.41		1538.41
								1423		1423
								1356.67		1356.67
								504.959		504.959
								3412.54		3412.54
								1984.24		1984.24
								2018.83		2018.83
								1708.62		1708.62
								2170.15		2170.15
								2235.32		2235.32
								2098.04		2098.04
								1979.01		1979.01
								992.603		992.603
								4040.85		4040.85
								2696.88		2696.88
								2710.71		2710.71
								764.925		764.925
								3019.51		3019.51
								4079.04		4079.04
								2148.85		2148.85
								2259.88		2259.88
								2359.31		2359.31
								3426.19		3426.19
								598.89		598.89
								1492.43		1492.43
								1415.84		1415.84
								3416.11		3416.11
								4071.88		4071.88
								1944.45		1944.45
								3157.3		3157.3
								1092.13		1092.13
								1172.13		1172.13
								1264.2		1264.2
								2197.13		2197.13
								1404.54		1404.54
								412.636		412.636
								280.919		280.919
								2140.23		2140.23
								2802.26		2802.26
								1283.1		1283.1
								3093.49		3093.49
								4132.57		4132.57
								2228.27		2228.27
								2337.15		2337.15
								2432.71		2432.71
								3499.43		3499.43
								619.576		619.576
								1570.57		1570.57
								1490.98		1490.98
								3485.01		3485.01
								4135.43		4135.43
								86.5588		86.5588
								1349.74		1349.74
								1546.79		1546.79
								2883.66		2883.66
								942.345		942.345
								951.104		951.104
								1026.81		1026.81
								1475.69		1475.69
								2296.14		2296.14
								811.225		811.225
								841.211		841.211
								1307.88		1307.88
								1998.66		1998.66
								2179.61		2179.61
								910.814		910.814
								2246.95		2246.95
								2695.95		2695.95
								3747.9		3747.9
								1982.88		1982.88
								2025.13		2025.13
								2077.38		2077.38
								2678.05		2678.05
								2084.01		2084.01
								1353.66		1353.66
								1288.77		1288.77
								2421.42		2421.42
								2967.51		2967.51
								1738.81		1738.81
								1056.8		1056.8
								1766.06		1766.06
								1264.39		1264.39
								979.665
								3081.52
								2483.47
								4262.28
								322.77
								2171.71
								402.519
								2306.17
								570.303
								2442.38
								1528.9
								3498.15
								2026.17
								801.894
								971.851
								1533.99
								1022.83
								1501.29
								1770.38
								3515.41
								2445.76
								4211.22
								2187.14
								449.795
								1284.28
								1437.38
								2268.14
								494.958
								1259.42
								2281.55
								2246.33
								1977.89

## Sheet: Mayer et al. Exp. 3R
Mayer et al., Exp.3 Right cortical hemisphere
	Spatial coordinates						Distances for each group						Distance Matrix
Clone ID	X	Y	Z	Region assigned/published by Mayer et al. in Neuron 87:989-998, 2015	Region assigned by Sultan et al. based on 3D data provided by Mayer et al.		Intra-Clonal	Inter-Clonal	Inter-Clonal 1	Inter-Clonal 2	Inter-Clonal 3		Clone ID	2	2	2	2	4	4	5	5	single cell	single cell	single cell	single cell	single cell	single cell	single cell	single cell
2	6396.61	-1018.01	0.00	cortex	cortex		1474.51	2527.84	2527.84	1219.29	1974.81		2	0
2	7026.88	280.81	300.00	cortex	cortex		2823.25	1758.49	1758.49	315.772	1336.97		2	1474.51	0
2	7405.93	-3113.72	1600.00	cortex	cortex		3654.66	3084.3	3084.3	1091.5	2841.23		2	2823.25	3654.66	0
2	7908.39	-5.37	1700.00	cortex	cortex		2490.16	144.526	144.526	1518.59	585.194		2	2490.16	1678.98	3150.29	0
4	8022.99	-93.43	1700.00	cortex	cortex		1678.98	3080.42	3080.42	2426.94	580.35		4	2527.84	1758.49	3084.3	144.526	0
4	7436.78	747.50	2300.00	cortex	cortex		3150.29	2094.23	2094.23	1810.99	1555.13		4	3080.42	2094.23	3924.28	1072.02	1187.77	0
5	8494.59	-36.19	1725.00	cortex	cortex		1187.77	3924.28	3924.28	1606.66	917.455		5	2888.1	2070.09	3266.8	587.542	475.718	1436.58	0
5	5127.24	1460.75	2300.00	cortex	cortex		3729.68	1072.02	1072.02	2508.32	3372.73		5	3611.86	3000.15	5158.31	3200.67	3340.78	2417.17	3729.68	0
single cell	7780.57	-322.37	1225.00	not published	cortex			2888.1	2888.1	1899.43	1856.01		single cell	1974.81	1336.97	2841.23	585.194	580.35	1555.13	917.455	3372.73	0
single cell	6727.17	289.61	1275.00	not published	cortex			2070.09	2070.09	88.4906	1020.06		single cell	1856.01	1020.06	3485.54	1289.54	1416.51	1328.09	1852.68	2232.03	1219.29	0
single cell	7771.76	-22.98	1325.00	not published	cortex			3266.8	3266.8	1158.65	3485.54		single cell	2153.31	1302.98	3124.44	399.503	456.842	1287.04	826.231	3185.21	315.772	1091.5	0
single cell	7908.39	-1828.12	1375.00	not published	cortex			587.542	587.542	1060.07	1289.54		single cell	2198.27	2525.92	1398.52	1851.5	1768.59	2777.02	1917.59	4405.35	1518.59	2426.94	1810.99	0
single cell	7917.21	-1916.17	1375.00	not published	cortex			475.718	475.718	854.497	1416.51		single cell	2238.2	2602.89	1321.42	1938.26	1854.51	2860.35	1997.55	4476.96	1606.66	2508.32	1899.43	88.4906	0
single cell	7577.83	677.06	1775.00	not published	cortex			1436.58	1436.58	2558.36	1328.09		single cell	2723.81	1623.63	3798.71	761.975	892.999	548.162	1162.62	2625.87	1158.65	1060.07	854.497	2558.36	2645.76	0
single cell	6224.71	1399.11	1850.00	not published	cortex			3611.86	3611.86	2645.76	1852.68		single cell	3048.69	2072.82	4671.55	2197.69	2341.79	1447.83	2688.51	1187.75	2403.09	1346.88	2165.95	3670.89	3752.5	1535.55	0
single cell	5537.14	1086.51	2075.00	not published	cortex			3000.15	3000.15	2403.09	2232.03		single cell	3077.88	2453.39	4621.68	2637.36	2777.11	1942.73	3182.68	598.915	2782.16	1640.49	2605.19	3822.03	3894.97	2102.87	788.097	0
								5158.31	5158.31	1346.88	2153.31
								3200.67	3200.67	2165.95	1302.98				Intra-clonal pairs
								3340.78	3340.78	3670.89	3124.44
								2417.17	2417.17	3752.5	399.503
								1219.29		1535.55	456.842
								315.772		2782.16	1287.04
								1091.5		1640.49	826.231
								1518.59		2605.19	3185.21
								2426.94		3822.03	2198.27
								1810.99		3894.97	2525.92
								1606.66		2102.87	1398.52
								2508.32		788.097	1851.5
								1899.43			1768.59
								88.4906			2777.02
								1158.65			1917.59
								1060.07			4405.35
								854.497			2238.2
								2558.36			2602.89
								2645.76			1321.42
								2403.09			1938.26
								1346.88			1854.51
								2165.95			2860.35
								3670.89			1997.55
								3752.5			4476.96
								1535.55			2723.81
								2782.16			1623.63
								1640.49			3798.71
								2605.19			761.975
								3822.03			892.999
								3894.97			548.162
								2102.87			1162.62
								788.097			2625.87
								1974.81			3048.69
								1336.97			2072.82
								2841.23			4671.55
								585.194			2197.69
								580.35			2341.79
								1555.13			1447.83
								917.455			2688.51
								3372.73			1187.75
								1856.01			3077.88
								1020.06			2453.39
								3485.54			4621.68
								1289.54			2637.36
								1416.51			2777.11
								1328.09			1942.73
								1852.68			3182.68
								2232.03			598.915
								2153.31
								1302.98
								3124.44
								399.503
								456.842
								1287.04
								826.231
								3185.21
								2198.27
								2525.92
								1398.52
								1851.5
								1768.59
								2777.02
								1917.59
								4405.35
								2238.2
								2602.89
								1321.42
								1938.26
								1854.51
								2860.35
								1997.55
								4476.96
								2723.81
								1623.63
								3798.71
								761.975
								892.999
								548.162
								1162.62
								2625.87
								3048.69
								2072.82
								4671.55
								2197.69
								2341.79
								1447.83
								2688.51
								1187.75
								3077.88
								2453.39
								4621.68
								2637.36
								2777.11
								1942.73
								3182.68
								598.915

## Sheet: Harwell et al. 4L
Harwell et al., Left cortical hemisphere
	Spatial coordinates						Distances for each group						Distance Matrix
Clone ID	X	Y	Z	Region assigned/published by Harwell et al. in Neuron 87: 999-1007, 2015	Region assigned by Sultan et al. based on 3D data provided by Harwell et al.		Intra-Clonal	Inter-Clonal	Inter-Clonal 1	Inter-Clonal 2	Inter-Clonal 3		Clone ID	8	8	8	9	9	10	10	11	11	11	12	12	13	13	14	14	15	15	16	16	single cell	single cell	single cell	single cell	single cell	single cell	single cell	single cell	single cell	single cell	single cell	single cell	single cell	single cell	single cell	single cell
8	-3567.57	-266.86	1450	Cortex	Cortex		3938.53	2667.56	2667.56	1211.45	3241.53		8	0
8	-292.94	-2096.83	2650	Cortex	Cortex		4362.18	2280.65	2280.65	1189.67	2748.62		8	3938.53	0
8	-209.49	-2432.37	3200	Cortex	Cortex		649.655	2340.37	2340.37	336.472	3255.71		8	4362.18	649.655	0
9	-2510.46	-2005.47	3175	Cortex	Cortex		477.837	3097.51	3097.51	3874.32	3142.98		9	2667.56	2280.65	2340.37	0
9	-2498.25	-2223.54	3600	Striatum	Cortex		2828.84	2404.57	2404.57	2993.88	3519.51		9	3097.51	2404.57	2332.82	477.837	0
10	-2468.47	-2508.37	4400	Cortex	Cortex		1228.66	2332.82	2332.82	3257.91	4279.02		10	3864.57	2822.2	2559.06	1324.88	849.715	0
10	-4289.4	-428.34	5000	Cortex	Cortex		3045.71	3864.57	3864.57	1732.65	5880.66		10	3626.24	4927.28	4888.95	2997.1	2896.72	2828.84	0
11	-3250.38	-1646.37	2150	Cortex	Cortex		2207.27	2822.2	2822.2	1020.69	2709.52		11	1579.13	3033.05	3311.69	1314.18	1732.43	2533.17	3268.89	0
11	-3278.06	-1908.76	3350	Cortex	Cortex		4922.35	2559.06	2559.06	1294.6	3623.98		11	2527.78	3071.86	3116.53	793.213	877.32	1455.15	2436.59	1228.66	0
11	-1487.11	-2582.96	4450	Cortex	Cortex		1061.95	1324.88	1324.88	2154.13	4226.7		11	4323.5	2214.13	1793.74	1733.89	1368.97	985.46	3577.39	3045.71	2207.27	0
12	-1619.4	1940.67	1650	Cortex	Cortex		2041.15	849.715	849.715	1661.43	4637.54		12	2951.03	4365.88	4849.11	4323.38	4681.4	5298.81	4895.26	3972.02	4523.19	5321.72	0
12	-16.75	-2381.99	3375	Cortex	Cortex		1118.12	3626.24	3626.24	1888.66	3496.39		12	4559.36	826.573	265.164	2529.89	2496.71	2660.36	4971.21	3535.27	3295.56	1832.48	4922.35	0
13	-3724.12	-838.52	2650	Cortex	Cortex		118.588	4927.28	4927.28	2101.75	3654.53		13	1338.4	3654.63	3898.14	1763.62	2079.31	2725.35	2451.59	1061.63	1354.39	3359.66	3626.81	4080.75	0
13	-3615.88	-954.77	1600	Cortex	Cortex			4888.95	4888.95	2912.42	2921.72		13	705.729	3667.25	4043.12	2192.38	2618.95	3401.5	3505.82	956.243	2021.56	3912.18	3517.39	4259.26	1061.95	0
14	-1844.07	-2625.87	4025	Cortex	Cortex			2997.1	2997.1	1312.87	3815.96		14	3894.36	2139.28	1841.17	1245.58	877.75	737.771	3429.2	2540.23	1739.6	556.675	5152.12	1954.76	2935.96	3436.93	0
14	-3558.07	-1517.77	4050	Cortex	Cortex			2896.72	2896.72	1414.18	4432.58		14	2885.28	3599.5	3573.79	1449.47	1350.49	1513.61	1619.94	1929.04	849.281	2362.94	4634.57	3707.22	1564.91	2514.52	2041.15	0
15	-2342.81	-1709.37	1725	Cortex	Cortex			1579.13	1579.13	473.225	1867.99		15	1912.2	2282.04	2692.47	1489.39	1950.42	2794.6	4019.44	1004.13	1885.49	2986.81	3721.79	2930.1	1876.71	1485.18	2525.61	2630.44	0
15	-3248.03	-1392.91	2300	Cortex	Cortex			3033.05	3033.05	242.482	2901.04		15	1446.58	3057.87	3335.15	1298.02	1715.26	2502.39	3050.38	294.529	1170.26	3023.17	3766.66	3546.14	810.253	904.036	2543.01	1781.63	1118.12	0
16	-1970.82	2285.29	3425	other	Cortex			3311.69	3311.69	3201.05	5749.9		16	3600.51	4755.93	5040.76	4331.78	4542.95	4917.06	3901.31	4326.76	4393.7	4998.45	1841.98	5060.08	3665.09	4066.3	4949.3	4168.12	4357.26	4052.91	0
16	-1888.52	2370.67	3425	other	Cortex			1314.18	1314.18	1334.37	5815.1		16	3698.16	4806.77	5093.03	4427.18	4637.8	5009.19	4009.9	4429.1	4500	5074.47	1846.06	5108.21	3777.43	4168.09	5032.63	4277.61	4443.32	4156.73	118.588	0
single cell	-1531.42	-2471.63	225	Cortex	Cortex			1732.43	1732.43	2247.93	3535.67		single cell	3241.53	2748.62	3255.71	3142.98	3519.51	4279.02	5880.66	2709.52	3623.98	4226.7	4637.54	3496.39	3654.53	2921.72	3815.96	4432.58	1867.99	2901.04	5749.9	5815.1	0
single cell	-584.34	-1716.22	225	Cortex	Cortex			2533.17	2533.17	1098.36	2471.92		single cell	3535.67	2471.92	3082.86	3534.98	3912.93	4648.45	6179.54	3289.11	4130.23	4406.46	4058.92	3269.24	4063.15	3414.77	4105.41	4849.03	2311.33	3391.96	5307.96	5351.97	1211.45	0
single cell	-454.83	-1988.14	375	Cortex	Cortex			3268.89	3268.89	1925.35	3082.86		single cell	3715.86	2283.34	2870.22	3473.6	3825.13	4530.56	6207.05	3329.04	4102.14	4245.59	4291.55	3057.29	4145.54	3544.11	3957.17	4832.91	2337.67	3444.11	5464.7	5509.74	1189.67	336.472	0
single cell	-546.12	1266.96	475	Cortex	Cortex			2527.78	2527.78	1928.81	3534.98		single cell	3525.96	4013.7	4606.95	4675.19	5075.43	5775.31	6112.43	4313.48	5080.78	5613.2	1728.13	4690.96	4389	3952.86	5425.98	5441.25	3694.47	4207.83	3430.64	3423.84	3874.32	2993.88	3257.91	0
single cell	-1029.28	-832.29	475	Cortex	Cortex			3071.86	3071.86	3949.45	3912.93		single cell	2777.27	2621.43	3264.65	3295.49	3722.78	4504.01	5591.71	2898.56	3805.45	4367.5	3068.9	3440.46	3463.07	2823.32	4059.96	4432.3	2014.23	2927.08	4394.12	4438.44	1732.65	1020.69	1294.6	2154.13	0
single cell	-2325.62	-1038.46	500	Cortex	Cortex			3116.53	3116.53	1952.84	4648.45		single cell	1743.65	3142.36	3702.84	2850.42	3323.28	4170.26	4947.59	1986.77	3128.43	4323.32	3270.54	3924.48	2572.6	1697.58	3895.82	3788.29	1396.8	2053.41	4441.71	4513.19	1661.43	1888.66	2101.75	2912.42	1312.87	0
single cell	-258.19	-1921.02	500	Cortex	Cortex			793.213	793.213	1324.89	6179.54		single cell	3819.78	2157.46	2748.43	3497.92	3836.59	4521.1	6223.24	3427.99	4152.38	4189.38	4253	2921.71	4219.83	3663.02	3929.05	4863.57	2427.15	3529.6	5402.02	5443.55	1414.18	473.225	242.482	3201.05	1334.37	2247.93	0
single cell	-2251.45	-2252.63	1025	Cortex	Cortex			877.32	877.32	2087.74	3289.11		single cell	2419.93	2549.64	2988.73	2179.6	2586.96	3391.63	4825.13	1622.05	2564.72	3524.76	4286.48	3245.48	2609.42	1968.94	3050.45	3376.08	890.774	1832.46	5141.15	5221.75	1098.36	1925.35	1928.81	3949.45	1952.84	1324.89	2087.74	0
single cell	-326.1	-2158.71	1050	Cortex	Cortex			1455.15	1455.15	1493.77	4130.23		single cell	3774.42	1601.54	2170.48	3051.32	3350.36	3991.81	5857	3166.06	3750.54	3617.72	4340.22	2356.09	3981.14	3546.07	3372.4	4456.06	2173.63	3269.04	5300.46	5347.62	1493.77	971.139	708.019	3480.55	1607.63	2357.02	602.999	1927.8	0
single cell	-2715.3	1512.03	1450	Cortex	Cortex			2436.59	2436.59	971.139	4406.46		single cell	1972.51	4509.07	4989.98	3923.06	4315.56	4992.7	4341.12	3278.99	3953.29	5222.78	1193.62	5113.82	2825.39	2630.33	4950.95	4080.43	3254.5	3073.27	2247.84	2306.83	4332.64	4057.49	4303.08	2390.82	3047.81	2749.43	4327.32	3816.86	4398.02	0
single cell	-719.34	-2426.01	2300	Cortex	Cortex			4323.5	4323.5	708.019	4058.92		single cell	3673.8	642.399	1034.4	2037.3	2212.58	2734.27	4901.63	2652.64	2813.73	2288.36	4505.61	1284.99	3416.33	3323.33	2068.96	3456.27	1865.44	2731.59	5002.82	5063.67	2228.72	2197.19	1991.81	4122.94	2442.67	2783.06	1925.53	2000.76	1337.38	4496.06	0
single cell	-2955.22	-1677.67	2150	Cortex	Cortex			2214.13	2214.13	3480.55	3269.24		single cell	1689.78	2741.06	3034.98	1164.43	1615.33	2447.34	3385.76	296.815	1263.97	2874.87	3889.32	3260.57	1243.13	1123.19	2376.84	1999.75	746.107	435.116	4277.82	4376.36	2522.54	3054.21	3082.04	4156.95	2688.78	1878.16	3171.07	1446.2	2890.27	3274.41	2362.56	0
single cell	-445.98	-2057.52	2675	Cortex	Cortex			1793.74	1793.74	1607.63	4063.15		single cell	3801.5	159.973	687.07	2124.8	2257.21	2696.17	4778.26	2882.59	2915.21	2123.83	4291.04	882.904	3497.54	3524.19	2024.89	3444.86	2149.81	2904.1	4663.44	4717.23	2711.49	2477.52	2301.06	3987.76	2584.85	3049.94	2187.36	2453.63	1632.55	4403.65	592.567	2591.56	0
single cell	-335.3	-1915.38	2900	Cortex	Cortex			1733.89	1733.89	2357.02	3414.77		single cell	3907.39	311.799	610.825	2194.33	2294.19	2674.33	4717.65	3022.01	2976.98	2043.24	4252.12	738.122	3564.58	3657.18	2011.67	3444.83	2335.2	3019.43	4538.3	4588.94	2982.57	2693.94	2528.87	4006.54	2745.05	3238.88	2401.25	2702.04	1865.96	4417.47	876.487	2735.5	288.234	0
single cell	-986.83	-2339.37	3300	Cortex	Cortex			1368.97	1368.97	602.999	4105.41		single cell	3791.84	981.228	789.244	1564.79	1545.25	1853.06	4177.2	2631.81	2331.88	1277.54	4630.48	973.908	3188.7	3423.31	1158.69	2801.57	2171.68	2647.42	4729.84	4797.2	3125.65	3163.22	2993.66	4602.22	3202.14	3365.22	2923.34	2604.31	2351.96	4609.06	1038.78	2373.8	873.26	874.219	0
single cell	-4496.21	-1083.8	3550	Cortex	Cortex			985.46	985.46	1927.8	4849.03		single cell	2437.16	4416.3	4507.45	2221.1	2300.73	2619.85	1604.65	1956.68	1484.74	3480.25	4586.22	4667.06	1210.9	2143.39	3104.42	1148.23	2891.21	1793.32	4212.36	4330.02	4666.01	5172.84	5218.35	5530.36	4640.96	3743.8	5288.12	3575.02	4979.48	3784.17	4198.66	2165.02	4256.54	4292.69	3735.6	0
single cell	-2545.11	-2538.78	3775	Cortex	Cortex			3577.39	3577.39	4332.64	2311.33		single cell	3407.74	2556.02	2407.71	803.505	363.589	630.415	2999.52	1983.54	1055.82	1255.76	5043.61	2564.6	2355.12	2895.9	749.361	1464.3	2220.66	1995.68	4870.72	4965.51	3692.5	4138.08	4028.95	5419.37	4012.46	3608.98	4041.94	2780.4	3534.7	4673.72	2349.85	1884.23	2418.26	2457.14	1641.23	2444.26
single cell	-1473.71	-2887.84	4450	Cortex	Cortex			2951.03	2951.03	4057.49	3391.96		single cell	4500.42	2293.45	1835.27	1865.22	1487.78	1065.85	3778.86	3160.35	2329.01	305.174	5583.52	1879.96	3536.11	4055.63	621.627	2526.19	3093.5	3163.15	5297.08	5373.51	4245.84	4473.73	4295.72	5824.38	4497.05	4443.92	4244.38	3569.17	3661.78	5468.13	2324.84	2991.55	2212.76	2155.03	1363.95	3633.19
single cell	-1372.9	-2365.61	5325	Cortex	Cortex			4365.88	4365.88	4303.08	5307.96		single cell	4923.1	2897.27	2423.55	2458.91	2064.51	1440.93	3516.34	3758.04	2781.9	908.796	5666.61	2375.27	3875.03	4571.33	1407.03	2668.23	3785.68	3689.56	5059.48	5129.15	5103.56	5201.3	5048.55	6115.69	5098.2	5094.08	4972.01	4390.29	4406.16	5643.91	3095.39	3613.53	2824.29	2675.81	2061.64	3814.28
single cell	-2502.81	-1793.79	5325	Cortex	Cortex			4849.11	4849.11	2390.82	5351.97		single cell	4298.94	3482.96	3191.04	2160.41	1777.73	1169.37	2272	3265.15	2124.82	1555.65	5313.4	3213.87	3091.89	3977.25	1678.18	1677.91	3604.54	3141.13	4531.21	4618.45	5235.75	5449.45	5360.46	6059.65	5159.29	4886.98	5323.08	4331.71	4811.12	5097.96	3568.07	3209.17	3364.91	3254.77	2587.76	2761.95
single cell	-2376.97	1005.62	5300	Cortex	Cortex			4323.38	4323.38	3047.81	3715.86		single cell	4226.02	4581.58	4574.69	3687.83	3651.33	3628.57	2409.07	4209.32	3620.51	3793.71	3843.27	4555.45	3498.31	4366.7	3885.53	3053.69	4489.21	3938.49	2306.11	2370.14	6209.82	6031.38	6075.59	5167.29	5336.18	5217.37	6007.87	5376.58	5681.69	3897.87	4850.14	4178.15	4472.38	4296.59	4137.81	3452.44
single cell	-2317.15	1702.2	5925	Cortex	Cortex			4681.4	4681.4	2749.43	2283.34		single cell	5046.42	5408.85	5381.68	4620.25	4566.16	4480.78	3047.06	5131.71	4537.95	4607.3	4338.13	5336.19	4377.26	5239.45	4750.37	3927.3	5411.05	4856.63	2590.35	2623.09	7108.32	6868.64	6920.21	5747.04	6146.93	6077.99	6840.88	6297.22	6529.67	4496.7	5721.52	5106.98	5310.3	5115.2	4999.47	4260.37
single cell	-1594.97	-2054.45	5950	Cortex	Cortex			5298.81	5298.81	4327.32	2870.22		single cell	5228.44	3547.83	3102.4	2922.52	2523.29	1836.18	3287.35	4164.96	3100.65	1594.04	5869.55	3037.88	4111.18	4920.96	2023.41	2784.2	4304.53	4061.13	5034.9	5103.28	5740.53	5823.35	5690.78	6489.03	5638.2	5591.83	5613.13	4972.51	5062.7	5850.21	3771.91	4053.67	3470.71	3302.82	2733.77	3888.36
single cell	-2637.03	-2021.63	6225	Cortex	Cortex			4895.26	4895.26	3816.86	3473.6		single cell	5171.63	4275.63	3900.29	3052.67	2636.41	1896.3	2601.83	4137.95	2947.76	2188.16	6137.26	3888.22	3919.46	4846.33	2415.35	2415.12	4520.41	4021.72	5180.1	5262.37	6117.59	6348.76	6243.85	6946.17	6087.85	5817.15	6200.37	5219.39	5669.2	5940.83	4387.1	4101.85	4171.87	4045.35	3373.39	3389.94
single cell	-2620.41	-2266.06	5725	Cortex	Cortex			3972.02	3972.02	4398.02	3825.13		single cell	4813.47	3860.23	3495.11	2565.64	2128.93	1355.52	2586.19	3682.59	2490.14	1735.06	5941.74	3509.27	3565.34	4441.4	1903.2	2060.28	4048.08	3589.84	5140.7	5227.33	5610.54	5890.49	5778.36	6659.39	5670.09	5375.36	5744.54	4714.48	5208.74	5706.01	3920.49	3638.53	3751.55	3650.39	2924.82	3105.96
single cell	-1905.31	-2284.59	5775	Cortex	Cortex			4523.19	4523.19	2228.72	4530.56		single cell	5053.71	3521.45	3086.79	2684.05	2255.2	1502.61	3119.32	3918.82	2811.82	1421.11	5911.87	3055.51	3894.2	4703.73	1784.02	2509.03	4113.97	3830.62	5139.12	5214.81	5565.72	5733.28	5599.27	6523.11	5564.76	5436.46	5538.12	4762.7	4983.51	5811.72	3674.53	3822.47	3433.83	3296.49	2640.5	3620.12
single cell	-2769.46	-1983.08	5425	Cortex	Cortex			5321.72	5321.72	2197.19	6207.05		single cell	4402.61	3721.12	3421.39	2264.97	1860.65	1190.44	2215.41	3327.2	2137.71	1718.98	5564.99	3455.29	3149.92	4050.24	1797.09	1651.98	3734.56	3216.05	4780.88	4871.47	5367.63	5646.77	5555.18	6325.23	5371.69	5034.37	5528.65	4438.58	5014.13	5293.33	3763.62	3294.45	3600.92	3507.9	2796.49	2702.96
								4559.36	4559.36	1991.81	3329.04
								826.573	826.573	4122.94	4102.14				Intra-clonal pairs
								265.164	265.164	2442.67	4245.59
								2529.89	2529.89	2783.06	4291.55
								2496.71	2496.71	1925.53	3057.29
								2660.36	2660.36	2000.76	4145.54
								4971.21	4971.21	1337.38	3544.11
								3535.27	3535.27	4496.06	3957.17
								3295.56	3295.56	2522.54	4832.91
								1832.48	1832.48	3054.21	2337.67
								1338.4	1338.4	3082.04	3444.11
								3654.63	3654.63	4156.95	5464.7
								3898.14	3898.14	2688.78	5509.74
								1763.62	1763.62	1878.16	3525.96
								2079.31	2079.31	3171.07	4013.7
								2725.35	2725.35	1446.2	4606.95
								2451.59	2451.59	2890.27	4675.19
								1061.63	1061.63	3274.41	5075.43
								1354.39	1354.39	2362.56	5775.31
								3359.66	3359.66	2711.49	6112.43
								3626.81	3626.81	2477.52	4313.48
								4080.75	4080.75	2301.06	5080.78
								705.729	705.729	3987.76	5613.2
								3667.25	3667.25	2584.85	1728.13
								4043.12	4043.12	3049.94	4690.96
								2192.38	2192.38	2187.36	4389
								2618.95	2618.95	2453.63	3952.86
								3401.5	3401.5	1632.55	5425.98
								3505.82	3505.82	4403.65	5441.25
								956.243	956.243	592.567	3694.47
								2021.56	2021.56	2591.56	4207.83
								3912.18	3912.18	2982.57	3430.64
								3517.39	3517.39	2693.94	3423.84
								4259.26	4259.26	2528.87	2777.27
								3894.36	3894.36	4006.54	2621.43
								2139.28	2139.28	2745.05	3264.65
								1841.17	1841.17	3238.88	3295.49
								1245.58	1245.58	2401.25	3722.78
								877.75	877.75	2702.04	4504.01
								737.771	737.771	1865.96	5591.71
								3429.2	3429.2	4417.47	2898.56
								2540.23	2540.23	876.487	3805.45
								1739.6	1739.6	2735.5	4367.5
								556.675	556.675	288.234	3068.9
								5152.12	5152.12	3125.65	3440.46
								1954.76	1954.76	3163.22	3463.07
								2935.96	2935.96	2993.66	2823.32
								3436.93	3436.93	4602.22	4059.96
								2885.28	2885.28	3202.14	4432.3
								3599.5	3599.5	3365.22	2014.23
								3573.79	3573.79	2923.34	2927.08
								1449.47	1449.47	2604.31	4394.12
								1350.49	1350.49	2351.96	4438.44
								1513.61	1513.61	4609.06	1743.65
								1619.94	1619.94	1038.78	3142.36
								1929.04	1929.04	2373.8	3702.84
								849.281	849.281	873.26	2850.42
								2362.94	2362.94	874.219	3323.28
								4634.57	4634.57	4666.01	4170.26
								3707.22	3707.22	5172.84	4947.59
								1564.91	1564.91	5218.35	1986.77
								2514.52	2514.52	5530.36	3128.43
								1912.2	1912.2	4640.96	4323.32
								2282.04	2282.04	3743.8	3270.54
								2692.47	2692.47	5288.12	3924.48
								1489.39	1489.39	3575.02	2572.6
								1950.42	1950.42	4979.48	1697.58
								2794.6	2794.6	3784.17	3895.82
								4019.44	4019.44	4198.66	3788.29
								1004.13	1004.13	2165.02	1396.8
								1885.49	1885.49	4256.54	2053.41
								2986.81	2986.81	4292.69	4441.71
								3721.79	3721.79	3735.6	4513.19
								2930.1	2930.1	3692.5	3819.78
								1876.71	1876.71	4138.08	2157.46
								1485.18	1485.18	4028.95	2748.43
								2525.61	2525.61	5419.37	3497.92
								2630.44	2630.44	4012.46	3836.59
								1446.58	1446.58	3608.98	4521.1
								3057.87	3057.87	4041.94	6223.24
								3335.15	3335.15	2780.4	3427.99
								1298.02	1298.02	3534.7	4152.38
								1715.26	1715.26	4673.72	4189.38
								2502.39	2502.39	2349.85	4253
								3050.38	3050.38	1884.23	2921.71
								294.529	294.529	2418.26	4219.83
								1170.26	1170.26	2457.14	3663.02
								3023.17	3023.17	1641.23	3929.05
								3766.66	3766.66	2444.26	4863.57
								3546.14	3546.14	4245.84	2427.15
								810.253	810.253	4473.73	3529.6
								904.036	904.036	4295.72	5402.02
								2543.01	2543.01	5824.38	5443.55
								1781.63	1781.63	4497.05	2419.93
								3600.51	3600.51	4443.92	2549.64
								4755.93	4755.93	4244.38	2988.73
								5040.76	5040.76	3569.17	2179.6
								4331.78	4331.78	3661.78	2586.96
								4542.95	4542.95	5468.13	3391.63
								4917.06	4917.06	2324.84	4825.13
								3901.31	3901.31	2991.55	1622.05
								4326.76	4326.76	2212.76	2564.72
								4393.7	4393.7	2155.03	3524.76
								4998.45	4998.45	1363.95	4286.48
								1841.98	1841.98	3633.19	3245.48
								5060.08	5060.08	1313.53	2609.42
								3665.09	3665.09	5103.56	1968.94
								4066.3	4066.3	5201.3	3050.45
								4949.3	4949.3	5048.55	3376.08
								4168.12	4168.12	6115.69	890.774
								4357.26	4357.26	5098.2	1832.46
								4052.91	4052.91	5094.08	5141.15
								3698.16	3698.16	4972.01	5221.75
								4806.77	4806.77	4390.29	3774.42
								5093.03	5093.03	4406.16	1601.54
								4427.18	4427.18	5643.91	2170.48
								4637.8	4637.8	3095.39	3051.32
								5009.19	5009.19	3613.53	3350.36
								4009.9	4009.9	2824.29	3991.81
								4429.1	4429.1	2675.81	5857
								4500	4500	2061.64	3166.06
								5074.47	5074.47	3814.28	3750.54
								1846.06	1846.06	1951.04	3617.72
								5108.21	5108.21	1023.97	4340.22
								3777.43	3777.43	5235.75	2356.09
								4168.09	4168.09	5449.45	3981.14
								5032.63	5032.63	5360.46	3546.07
								4277.61	4277.61	6059.65	3372.4
								4443.32	4443.32	5159.29	4456.06
								4156.73	4156.73	4886.98	2173.63
								1211.45		5323.08	3269.04
								1189.67		4331.71	5300.46
								336.472		4811.12	5347.62
								3874.32		5097.96	1972.51
								2993.88		3568.07	4509.07
								3257.91		3209.17	4989.98
								1732.65		3364.91	3923.06
								1020.69		3254.77	4315.56
								1294.6		2587.76	4992.7
								2154.13		2761.95	4341.12
								1661.43		1720.26	3278.99
								1888.66		1738.28	3953.29
								2101.75		1266.36	5222.78
								2912.42		6209.82	1193.62
								1312.87		6031.38	5113.82
								1414.18		6075.59	2825.39
								473.225		5167.29	2630.33
								242.482		5336.18	4950.95
								3201.05		5217.37	4080.43
								1334.37		6007.87	3254.5
								2247.93		5376.58	3073.27
								1098.36		5681.69	2247.84
								1925.35		3897.87	2306.83
								1928.81		4850.14	3673.8
								3949.45		4178.15	642.399
								1952.84		4472.38	1034.4
								1324.89		4296.59	2037.3
								2087.74		4137.81	2212.58
								1493.77		3452.44	2734.27
								971.139		3862.21	4901.63
								708.019		4086.25	2652.64
								3480.55		3517.67	2813.73
								1607.63		2802.35	2288.36
								2357.02		7108.32	4505.61
								602.999		6868.64	1284.99
								1927.8		6920.21	3416.33
								4332.64		5747.04	3323.33
								4057.49		6146.93	2068.96
								4303.08		6077.99	3456.27
								2390.82		6840.88	1865.44
								3047.81		6297.22	2731.59
								2749.43		6529.67	5002.82
								4327.32		4496.7	5063.67
								3816.86		5721.52	1689.78
								4398.02		5106.98	2741.06
								2228.72		5310.3	3034.98
								2197.19		5115.2	1164.43
								1991.81		4999.47	1615.33
								4122.94		4260.37	2447.34
								2442.67		4760.29	3385.76
								2783.06		4894.43	296.815
								1925.53		4218.85	1263.97
								2000.76		3551.96	2874.87
								1337.38		937.778	3889.32
								4496.06		5740.53	3260.57
								2522.54		5823.35	1243.13
								3054.21		5690.78	1123.19
								3082.04		6489.03	2376.84
								4156.95		5638.2	1999.75
								2688.78		5591.83	746.107
								1878.16		5613.13	435.116
								3171.07		4972.51	4277.82
								1446.2		5062.7	4376.36
								2890.27		5850.21	3801.5
								3274.41		3771.91	159.973
								2362.56		4053.67	687.07
								2711.49		3470.71	2124.8
								2477.52		3302.82	2257.21
								2301.06		2733.77	2696.17
								3987.76		3888.36	4778.26
								2584.85		2422.39	2882.59
								3049.94		1720.25	2915.21
								2187.36		732.639	2123.83
								2453.63		1132.58	4291.04
								1632.55		3224.6	882.904
								4403.65		3825.52	3497.54
								592.567		6117.59	3524.19
								2591.56		6348.76	2024.89
								2982.57		6243.85	3444.86
								2693.94		6946.17	2149.81
								2528.87		6087.85	2904.1
								4006.54		5817.15	4663.44
								2745.05		6200.37	4717.23
								3238.88		5219.39	3907.39
								2401.25		5669.2	311.799
								2702.04		5940.83	610.825
								1865.96		4387.1	2194.33
								4417.47		4101.85	2294.19
								876.487		4171.87	2674.33
								2735.5		4045.35	4717.65
								288.234		3373.39	3022.01
								3125.65		3389.94	2976.98
								3163.22		2505.67	2043.24
								2993.66		2292.22	4252.12
								4602.22		1589.45	738.122
								3202.14		938.044	3564.58
								3365.22		3176.08	3657.18
								2923.34		3749.56	2011.67
								2604.31		1078.24	3444.83
								2351.96		5610.54	2335.2
								4609.06		5890.49	3019.43
								1038.78		5778.36	4538.3
								2373.8		6659.39	4588.94
								873.26		5670.09	3791.84
								874.219		5375.36	981.228
								4666.01		5744.54	789.244
								5172.84		4714.48	1564.79
								5218.35		5208.74	1545.25
								5530.36		5706.01	1853.06
								4640.96		3920.49	4177.2
								3743.8		3638.53	2631.81
								5288.12		3751.55	2331.88
								3575.02		3650.39	1277.54
								4979.48		2924.82	4630.48
								3784.17		3105.96	973.908
								4198.66		1970.42	3188.7
								2165.02		1824.05	3423.31
								4256.54		1313.85	1158.69
								4292.69		629.975	2801.57
								3735.6		3308.14	2171.68
								3692.5		3984.85	2647.42
								4138.08		1070.95	4729.84
								4028.95		556.796	4797.2
								5419.37		5565.72	2437.16
								4012.46		5733.28	4416.3
								3608.98		5599.27	4507.45
								4041.94		6523.11	2221.1
								2780.4		5564.76	2300.73
								3534.7		5436.46	2619.85
								4673.72		5538.12	1604.65
								2349.85		4762.7	1956.68
								1884.23		4983.51	1484.74
								2418.26		5811.72	3480.25
								2457.14		3674.53	4586.22
								1641.23		3822.47	4667.06
								2444.26		3433.83	1210.9
								4245.84		3296.49	2143.39
								4473.73		2640.5	3104.42
								4295.72		3620.12	1148.23
								5824.38		2115.17	2891.21
								4497.05		1518.49	1793.32
								4443.92		701.801	4212.36
								4244.38		894.646	4330.02
								3569.17		3357.61	3407.74
								3661.78		4010.81	2556.02
								5468.13		424.147	2407.71
								2324.84		898.366	803.505
								2991.55		717.085	363.589
								2212.76		5367.63	630.415
								2155.03		5646.77	2999.52
								1363.95		5555.18	1983.54
								3633.19		6325.23	1055.82
								1313.53		5371.69	1255.76
								5103.56		5034.37	5043.61
								5201.3		5528.65	2564.6
								5048.55		4438.58	2355.12
								6115.69		5014.13	2895.9
								5098.2		5293.33	749.361
								5094.08		3763.62	1464.3
								4972.01		3294.45	2220.66
								4390.29		3600.92	1995.68
								4406.16		3507.9	4870.72
								5643.91		2796.49	4965.51
								3095.39		2702.96	4500.42
								3613.53		1755.46	2293.45
								2824.29		1856.93	1835.27
								2675.81		1451.45	1865.22
								2061.64		341.955	1487.78
								3814.28		3016.95	1065.85
								1951.04		3746.45	3778.86
								1023.97		1288.47	3160.35
								5235.75		811.803	2329.01
								5449.45		438.513	305.174
								5360.46		979.879	5583.52
								6059.65			1879.96
								5159.29			3536.11
								4886.98			4055.63
								5323.08			621.627
								4331.71			2526.19
								4811.12			3093.5
								5097.96			3163.15
								3568.07			5297.08
								3209.17			5373.51
								3364.91			4923.1
								3254.77			2897.27
								2587.76			2423.55
								2761.95			2458.91
								1720.26			2064.51
								1738.28			1440.93
								1266.36			3516.34
								6209.82			3758.04
								6031.38			2781.9
								6075.59			908.796
								5167.29			5666.61
								5336.18			2375.27
								5217.37			3875.03
								6007.87			4571.33
								5376.58			1407.03
								5681.69			2668.23
								3897.87			3785.68
								4850.14			3689.56
								4178.15			5059.48
								4472.38			5129.15
								4296.59			4298.94
								4137.81			3482.96
								3452.44			3191.04
								3862.21			2160.41
								4086.25			1777.73
								3517.67			1169.37
								2802.35			2272
								7108.32			3265.15
								6868.64			2124.82
								6920.21			1555.65
								5747.04			5313.4
								6146.93			3213.87
								6077.99			3091.89
								6840.88			3977.25
								6297.22			1678.18
								6529.67			1677.91
								4496.7			3604.54
								5721.52			3141.13
								5106.98			4531.21
								5310.3			4618.45
								5115.2			4226.02
								4999.47			4581.58
								4260.37			4574.69
								4760.29			3687.83
								4894.43			3651.33
								4218.85			3628.57
								3551.96			2409.07
								937.778			4209.32
								5740.53			3620.51
								5823.35			3793.71
								5690.78			3843.27
								6489.03			4555.45
								5638.2			3498.31
								5591.83			4366.7
								5613.13			3885.53
								4972.51			3053.69
								5062.7			4489.21
								5850.21			3938.49
								3771.91			2306.11
								4053.67			2370.14
								3470.71			5046.42
								3302.82			5408.85
								2733.77			5381.68
								3888.36			4620.25
								2422.39			4566.16
								1720.25			4480.78
								732.639			3047.06
								1132.58			5131.71
								3224.6			4537.95
								3825.52			4607.3
								6117.59			4338.13
								6348.76			5336.19
								6243.85			4377.26
								6946.17			5239.45
								6087.85			4750.37
								5817.15			3927.3
								6200.37			5411.05
								5219.39			4856.63
								5669.2			2590.35
								5940.83			2623.09
								4387.1			5228.44
								4101.85			3547.83
								4171.87			3102.4
								4045.35			2922.52
								3373.39			2523.29
								3389.94			1836.18
								2505.67			3287.35
								2292.22			4164.96
								1589.45			3100.65
								938.044			1594.04
								3176.08			5869.55
								3749.56			3037.88
								1078.24			4111.18
								5610.54			4920.96
								5890.49			2023.41
								5778.36			2784.2
								6659.39			4304.53
								5670.09			4061.13
								5375.36			5034.9
								5744.54			5103.28
								4714.48			5171.63
								5208.74			4275.63
								5706.01			3900.29
								3920.49			3052.67
								3638.53			2636.41
								3751.55			1896.3
								3650.39			2601.83
								2924.82			4137.95
								3105.96			2947.76
								1970.42			2188.16
								1824.05			6137.26
								1313.85			3888.22
								629.975			3919.46
								3308.14			4846.33
								3984.85			2415.35
								1070.95			2415.12
								556.796			4520.41
								5565.72			4021.72
								5733.28			5180.1
								5599.27			5262.37
								6523.11			4813.47
								5564.76			3860.23
								5436.46			3495.11
								5538.12			2565.64
								4762.7			2128.93
								4983.51			1355.52
								5811.72			2586.19
								3674.53			3682.59
								3822.47			2490.14
								3433.83			1735.06
								3296.49			5941.74
								2640.5			3509.27
								3620.12			3565.34
								2115.17			4441.4
								1518.49			1903.2
								701.801			2060.28
								894.646			4048.08
								3357.61			3589.84
								4010.81			5140.7
								424.147			5227.33
								898.366			5053.71
								717.085			3521.45
								5367.63			3086.79
								5646.77			2684.05
								5555.18			2255.2
								6325.23			1502.61
								5371.69			3119.32
								5034.37			3918.82
								5528.65			2811.82
								4438.58			1421.11
								5014.13			5911.87
								5293.33			3055.51
								3763.62			3894.2
								3294.45			4703.73
								3600.92			1784.02
								3507.9			2509.03
								2796.49			4113.97
								2702.96			3830.62
								1755.46			5139.12
								1856.93			5214.81
								1451.45			4402.61
								341.955			3721.12
								3016.95			3421.39
								3746.45			2264.97
								1288.47			1860.65
								811.803			1190.44
								438.513			2215.41
								979.879			3327.2
								3241.53			2137.71
								2748.62			1718.98
								3255.71			5564.99
								3142.98			3455.29
								3519.51			3149.92
								4279.02			4050.24
								5880.66			1797.09
								2709.52			1651.98
								3623.98			3734.56
								4226.7			3216.05
								4637.54			4780.88
								3496.39			4871.47
								3654.53
								2921.72
								3815.96
								4432.58
								1867.99
								2901.04
								5749.9
								5815.1
								3535.67
								2471.92
								3082.86
								3534.98
								3912.93
								4648.45
								6179.54
								3289.11
								4130.23
								4406.46
								4058.92
								3269.24
								4063.15
								3414.77
								4105.41
								4849.03
								2311.33
								3391.96
								5307.96
								5351.97
								3715.86
								2283.34
								2870.22
								3473.6
								3825.13
								4530.56
								6207.05
								3329.04
								4102.14
								4245.59
								4291.55
								3057.29
								4145.54
								3544.11
								3957.17
								4832.91
								2337.67
								3444.11
								5464.7
								5509.74
								3525.96
								4013.7
								4606.95
								4675.19
								5075.43
								5775.31
								6112.43
								4313.48
								5080.78
								5613.2
								1728.13
								4690.96
								4389
								3952.86
								5425.98
								5441.25
								3694.47
								4207.83
								3430.64
								3423.84
								2777.27
								2621.43
								3264.65
								3295.49
								3722.78
								4504.01
								5591.71
								2898.56
								3805.45
								4367.5
								3068.9
								3440.46
								3463.07
								2823.32
								4059.96
								4432.3
								2014.23
								2927.08
								4394.12
								4438.44
								1743.65
								3142.36
								3702.84
								2850.42
								3323.28
								4170.26
								4947.59
								1986.77
								3128.43
								4323.32
								3270.54
								3924.48
								2572.6
								1697.58
								3895.82
								3788.29
								1396.8
								2053.41
								4441.71
								4513.19
								3819.78
								2157.46
								2748.43
								3497.92
								3836.59
								4521.1
								6223.24
								3427.99
								4152.38
								4189.38
								4253
								2921.71
								4219.83
								3663.02
								3929.05
								4863.57
								2427.15
								3529.6
								5402.02
								5443.55
								2419.93
								2549.64
								2988.73
								2179.6
								2586.96
								3391.63
								4825.13
								1622.05
								2564.72
								3524.76
								4286.48
								3245.48
								2609.42
								1968.94
								3050.45
								3376.08
								890.774
								1832.46
								5141.15
								5221.75
								3774.42
								1601.54
								2170.48
								3051.32
								3350.36
								3991.81
								5857
								3166.06
								3750.54
								3617.72
								4340.22
								2356.09
								3981.14
								3546.07
								3372.4
								4456.06
								2173.63
								3269.04
								5300.46
								5347.62
								1972.51
								4509.07
								4989.98
								3923.06
								4315.56
								4992.7
								4341.12
								3278.99
								3953.29
								5222.78
								1193.62
								5113.82
								2825.39
								2630.33
								4950.95
								4080.43
								3254.5
								3073.27
								2247.84
								2306.83
								3673.8
								642.399
								1034.4
								2037.3
								2212.58
								2734.27
								4901.63
								2652.64
								2813.73
								2288.36
								4505.61
								1284.99
								3416.33
								3323.33
								2068.96
								3456.27
								1865.44
								2731.59
								5002.82
								5063.67
								1689.78
								2741.06
								3034.98
								1164.43
								1615.33
								2447.34
								3385.76
								296.815
								1263.97
								2874.87
								3889.32
								3260.57
								1243.13
								1123.19
								2376.84
								1999.75
								746.107
								435.116
								4277.82
								4376.36
								3801.5
								159.973
								687.07
								2124.8
								2257.21
								2696.17
								4778.26
								2882.59
								2915.21
								2123.83
								4291.04
								882.904
								3497.54
								3524.19
								2024.89
								3444.86
								2149.81
								2904.1
								4663.44
								4717.23
								3907.39
								311.799
								610.825
								2194.33
								2294.19
								2674.33
								4717.65
								3022.01
								2976.98
								2043.24
								4252.12
								738.122
								3564.58
								3657.18
								2011.67
								3444.83
								2335.2
								3019.43
								4538.3
								4588.94
								3791.84
								981.228
								789.244
								1564.79
								1545.25
								1853.06
								4177.2
								2631.81
								2331.88
								1277.54
								4630.48
								973.908
								3188.7
								3423.31
								1158.69
								2801.57
								2171.68
								2647.42
								4729.84
								4797.2
								2437.16
								4416.3
								4507.45
								2221.1
								2300.73
								2619.85
								1604.65
								1956.68
								1484.74
								3480.25
								4586.22
								4667.06
								1210.9
								2143.39
								3104.42
								1148.23
								2891.21
								1793.32
								4212.36
								4330.02
								3407.74
								2556.02
								2407.71
								803.505
								363.589
								630.415
								2999.52
								1983.54
								1055.82
								1255.76
								5043.61
								2564.6
								2355.12
								2895.9
								749.361
								1464.3
								2220.66
								1995.68
								4870.72
								4965.51
								4500.42
								2293.45
								1835.27
								1865.22
								1487.78
								1065.85
								3778.86
								3160.35
								2329.01
								305.174
								5583.52
								1879.96
								3536.11
								4055.63
								621.627
								2526.19
								3093.5
								3163.15
								5297.08
								5373.51
								4923.1
								2897.27
								2423.55
								2458.91
								2064.51
								1440.93
								3516.34
								3758.04
								2781.9
								908.796
								5666.61
								2375.27
								3875.03
								4571.33
								1407.03
								2668.23
								3785.68
								3689.56
								5059.48
								5129.15
								4298.94
								3482.96
								3191.04
								2160.41
								1777.73
								1169.37
								2272
								3265.15
								2124.82
								1555.65
								5313.4
								3213.87
								3091.89
								3977.25
								1678.18
								1677.91
								3604.54
								3141.13
								4531.21
								4618.45
								4226.02
								4581.58
								4574.69
								3687.83
								3651.33
								3628.57
								2409.07
								4209.32
								3620.51
								3793.71
								3843.27
								4555.45
								3498.31
								4366.7
								3885.53
								3053.69
								4489.21
								3938.49
								2306.11
								2370.14
								5046.42
								5408.85
								5381.68
								4620.25
								4566.16
								4480.78
								3047.06
								5131.71
								4537.95
								4607.3
								4338.13
								5336.19
								4377.26
								5239.45
								4750.37
								3927.3
								5411.05
								4856.63
								2590.35
								2623.09
								5228.44
								3547.83
								3102.4
								2922.52
								2523.29
								1836.18
								3287.35
								4164.96
								3100.65
								1594.04
								5869.55
								3037.88
								4111.18
								4920.96
								2023.41
								2784.2
								4304.53
								4061.13
								5034.9
								5103.28
								5171.63
								4275.63
								3900.29
								3052.67
								2636.41
								1896.3
								2601.83
								4137.95
								2947.76
								2188.16
								6137.26
								3888.22
								3919.46
								4846.33
								2415.35
								2415.12
								4520.41
								4021.72
								5180.1
								5262.37
								4813.47
								3860.23
								3495.11
								2565.64
								2128.93
								1355.52
								2586.19
								3682.59
								2490.14
								1735.06
								5941.74
								3509.27
								3565.34
								4441.4
								1903.2
								2060.28
								4048.08
								3589.84
								5140.7
								5227.33
								5053.71
								3521.45
								3086.79
								2684.05
								2255.2
								1502.61
								3119.32
								3918.82
								2811.82
								1421.11
								5911.87
								3055.51
								3894.2
								4703.73
								1784.02
								2509.03
								4113.97
								3830.62
								5139.12
								5214.81
								4402.61
								3721.12
								3421.39
								2264.97
								1860.65
								1190.44
								2215.41
								3327.2
								2137.71
								1718.98
								5564.99
								3455.29
								3149.92
								4050.24
								1797.09
								1651.98
								3734.56
								3216.05
								4780.88
								4871.47
[truncated: 11 more columns]

## Sheet: Harwell et al. 4R
Harwell et al., Right cortical hemisphere
	Spatial coordinates						Distances for each group						Distance Matrix
Clone ID	X	Y	Z	Region assigned/published by Harwell et al. in Neuron 87: 999-1007, 2015	Region assigned by Sultan et al. based on 3D data provided by Harwell et al.		Intra-Clonal	Inter-Clonal	Inter-Clonal 1	Inter-Clonal 2	Inter-Clonal 3		Clone ID	1	1	1	3	3	4	4	7	7	single cell	single cell	single cell	single cell	single cell	single cell	single cell	single cell	single cell	single cell	single cell	single cell	single cell	single cell	single cell	single cell	single cell	single cell	single cell	single cell	single cell	single cell	single cell	single cell	single cell	single cell	single cell
1	-3259.23	1903.95	4850	Cortex	Cortex		784.134	4039.86	4039.86	1010.67	4903.7		1	0
1	-2636.04	1498.98	5100	Cortex	Cortex		1503.64	3749.86	3749.86	2842.67	4948.84		1	784.134	0
1	-4172.62	778.49	5250	Cortex	Cortex		1703.73	3308.24	3308.24	2684.69	4484.07		1	1503.64	1703.73	0
3	-3078.87	-1999.55	3825	Cortex	Cortex		1091.5	3979.46	3979.46	2548.23	2625.24		3	4039.86	3749.86	3308.24	0
3	-3367.55	-2073.96	4875	Cortex	Cortex		2969.43	3653.99	3653.99	2402.43	3569.5		3	3979.46	3653.99	2987.51	1091.5	0
4	-628.35	-2125.59	5400	Cortex	Cortex		751.981	2987.51	2987.51	398.39	5240.34		4	4843.68	4154.31	4584.54	2915.74	2789.54	0
4	-2629.63	16.09	4925	Cortex	Cortex			4843.68	4843.68	637.472	4064.24		4	1991.49	1493.19	1751.48	2339.79	2217.06	2969.43	0
7	-822.44	-1692.73	1850	Cortex	Cortex			4154.31	4154.31	722.783	3172.33		7	5279.59	4902.92	5375	3014.34	3971.59	3581.56	3954.95	0
7	-1463.84	-2078.03	1925	Cortex	Cortex			4584.54	4584.54	2627.32	2610.71		7	5256.92	4924.4	5152.94	2494.89	3510.93	3574.34	3839.84	751.981	0
single cell	-3957.38	-1510.19	1400	Cortex	Cortex			2915.74	2915.74	2384.01	4629.17		single cell	4903.7	4948.84	4484.07	2625.24	3569.5	5240.34	4064.24	3172.33	2610.71	0
single cell	-3293.16	-810	1100	Cortex	Cortex			2789.54	2789.54	3451.84	4665.1		single cell	4629.17	4665.1	4529.82	2981.04	3981.68	5227.04	3969.05	2728.77	2373.8	1010.67	0
single cell	-1322.9	-2410	1975	Cortex	Cortex			1991.49	1991.49	3285.81	4529.82		single cell	5534	5173.98	5386.37	2583.49	3564.2	3506.27	4036.82	883.494	364.099	2842.67	2684.69	0
single cell	-1584.77	-2398.22	1675	Cortex	Cortex			1493.19	1493.19	616.383	2981.04		single cell	5602.96	5293.77	5437.75	2648.35	3677.42	3855.48	4181.28	1053.32	423.846	2548.23	2402.43	398.39	0
single cell	-3579.78	-1093.31	1700	Cortex	Cortex			1751.48	1751.48	941.087	3981.68		single cell	4359.91	4378.43	4056.8	2363.85	3329.77	4844.23	3540.36	2825.73	2344.67	637.472	722.783	2627.32	2384.01	0
single cell	-787.93	-2699.37	2075	Cortex	Cortex			2339.79	2339.79	3242.6	5227.04		single cell	5915.95	5494.75	5799.33	2966.59	3858.18	3377.92	4346.04	1032.06	930.278	3451.84	3285.81	616.383	941.087	3242.6	0
single cell	-3193.75	-1852.67	2100	Cortex	Cortex			2217.06	2217.06	1091.07	3969.05		single cell	4656.07	4532.61	4219.44	1735.05	2789.23	4188.77	3433.82	2389.81	1753.28	1091.07	1448.12	1956.1	1751.3	941.088	2550.59	0
single cell	-3463.65	-1389.25	1500	Cortex	Cortex			5279.59	5279.59	1448.12	2728.77		single cell	4702.07	4689.01	4389.1	2434.37	3445.1	4877.61	3794.89	2681.53	2157.38	518.069	724.291	2418.75	2139.82	375.588	3034.22	804.739	0
single cell	-511.07	-2558.67	1225	Cortex	Cortex			4902.92	4902.92	1956.1	2373.8		single cell	6372.44	5999.64	6383.12	3696.78	4660.14	4199.04	4980.73	1112.4	1276.24	3606.52	3288.39	1115.2	1175.19	3433.64	904.957	2908.75	3187.62	0
single cell	-2776.72	-1855.09	3450	Cortex	Cortex			5375	5375	1751.3	5534		single cell	4040.2	3740.6	3481.99	502.781	1558.08	2913.96	2387.17	2530.92	2024.59	2390.69	2623.25	2144.09	2205.98	2070.68	2561	1412.95	2119.29	3252.51	0
single cell	-2810.83	-2098.36	3350	Cortex	Cortex			3014.34	3014.34	941.088	5173.98		single cell	4297.62	4004.24	3706.85	554.287	1623.62	2994.4	2642.79	2523.54	1960.97	2337.31	2637.24	2049.8	2097.32	2079.4	2465.56	1330.22	2086.03	3164.87	265.224	0
single cell	-3580.52	-441.05	3150	Cortex	Cortex			3971.59	3971.59	2550.59	5386.37		single cell	2914.15	2908.31	2499.57	1770.93	2384.82	4076.21	2064.9	3296.01	2942.9	2085.09	2102.66	3217.8	3160.56	1589.95	3748.89	1801.32	1906.63	4196.6	1653.97	1838.23	0
single cell	-2559.68	-2445.35	3200	Cortex	Cortex			3581.56	3581.56	518.069	2583.49		single cell	4704.07	4378.76	4146.95	926.78	1896.37	2944.87	3006.53	2325.28	1720.88	2463.35	2760.86	1741.12	1810.61	2262.44	2114.06	1401.18	2196.02	2847.85	676.767	453.848	2249.85	0
single cell	-4053.27	-523.19	3200	Cortex	Cortex			3954.95	3954.95	724.291	3564.2		single cell	3040.4	3115.72	2431.28	1876.09	2383.43	4374.67	2300.7	3691.69	3278.46	2055.08	2251.67	3537.74	3454.69	1673.09	4082.14	1927.77	1996.93	4537.73	1861.73	2011.79	482.431	2434.24	0
single cell	-4182.85	242.14	3975	Cortex	Cortex			5256.92	5256.92	2418.75	3506.27		single cell	2092.92	2288.64	1383.26	2503.29	2615.15	4502.36	1834.69	4421.73	4120.52	3122.84	3188.13	4383.28	4360.22	2706.06	4877.29	2980.3	3050.3	5374.85	2578.99	2784.06	1228.89	3233.87	1096.88	0
single cell	-43.78	-2169.02	4000	Cortex	Cortex			4924.4	4924.4	2139.82	4036.82		single cell	5258.39	4624.29	5224.71	3044.85	3438.33	1517.76	3509.55	2335.74	2516.04	4744.5	4562.39	2407.25	2798.72	4353.21	2130.88	3692.21	4307.38	2840.92	2805.35	2843.25	4027.02	2654.45	4407.35	4790.22	0
single cell	-227.67	-2577.61	4200	Cortex	Cortex			5152.94	5152.94	375.588	883.494		single cell	5449.52	4819.63	5284.75	2933.28	3250.87	1343.45	3608.64	2580.55	2636.92	4784.36	4704.43	2485.61	2872.2	4437.32	2200.99	3705.83	4378.79	2988.53	2753.58	2761.32	4112.05	2540.82	4455.99	4862.62	490.674	0
single cell	-4239.83	-164.41	4100	Cortex	Cortex			2494.89	2494.89	3034.22	364.099		single cell	2408.77	2517.74	1488.65	2188.88	2237.83	4310.34	1818.23	4367.7	4012.32	3030	3211.38	4250.5	4233.19	2656.79	4737.33	2818.6	2977.03	5282.21	2328.43	2518.87	1189	2972.47	986.675	429.132	4651.38	4683.05	0
single cell	-704.66	-2726.18	4125	Cortex	Cortex			3510.93	3510.93	804.739	5602.96		single cell	5337.56	4746.88	5057.18	2500.97	2842.34	1411.44	3444.64	2501.5	2415.88	4414.12	4418.45	2259.36	2623.86	4100.39	2051.87	3325.54	4036.09	2911.28	2346.88	2330.39	3800.4	2091.79	4113.63	4575.07	873.393	505.191	4365.86	0
single cell	-496.24	-2727.96	3625	Cortex	Cortex			3574.34	3574.34	3606.52	5293.77		single cell	5530.76	4961.99	5334	2690.83	3199.16	1879.08	3710.95	2080.56	2061.23	4291.05	4228.12	1872.69	2257.46	3985.72	1577.47	3219.99	3887.58	2406.01	2448.08	2414.4	3868.9	2125.62	4206.44	4747.11	811.023	652.196	4562	541.703	0
single cell	-2157.6	-2409.44	3625	Cortex	Cortex			3839.84	3839.84	3288.39	5437.75		single cell	4617.31	4204.79	4106.56	1027.98	1771.73	2360.04	2792.13	2333.87	1865.78	2999.75	3197.39	1849.11	2032.43	2731.38	2088.67	1925.93	2694.84	2914.33	849.258	774.019	2474.85	586.159	2707.79	3354.85	2160.25	2020.78	3098.62	1568.87	1691.62	0
single cell	-384.34	-2285.21	3725	Cortex	Cortex			1010.67		1115.2	2648.35		single cell	5203.81	4613.12	5105.19	2711.47	3204.16	1700.19	3431.81	2014.59	2109.09	4332.77	4186.66	1989.72	2378.3	3966.37	1748.4	3274.22	3903.27	2518.1	2446.24	2462.4	3734.58	2243.52	4103.83	4569.32	452.887	579.369	4416.25	676.062	467.492	1780.42	0
single cell	-3048.82	-1667.93	3900	Cortex	Cortex			2842.67		1175.19	3677.42		single cell	3702.04	3411.7	3011.71	341.321	1103.21	2884.12	2015.51	3026.53	2565.34	2664.65	2938.66	2689.81	2761.77	2334.97	3083.2	1815.25	2451.48	3793.31	558.182	737.841	1533.11	1154.83	1676.11	2222.61	3048.17	2979.33	1928.49	2581.78	2777.58	1191.53	2740.64	0
single cell	-358.63	-2040.99	3950	Cortex	Cortex			2684.69		3433.64	3855.48		single cell	4978.56	4363.54	4917.93	2723.43	3148.06	1477.3	3215.53	2178.62	2307.27	4442.44	4271.92	2228.59	2608.96	4041.83	2033.07	3390.56	4008.54	2777.92	2476.23	2525.19	3685.16	2360.22	4064.06	4453.98	343.544	606.31	4313.67	787.304	772.327	1864.85	333.061	2716.39	0
single cell	-2329.36	-2777.56	3950	Cortex	Cortex			2548.23		904.957	4181.28		single cell	4857.08	4439.07	4211.07	1087.52	1558.37	2328.3	2974.1	2803.15	2310.65	3280.12	3594.82	2246.93	2423.62	3076.16	2428.53	2241.67	3035.87	3283.25	1140.65	1026.22	2768.52	852.004	2935.4	3543.25	2365.73	2125.93	3240.52	1634.91	1862.37	520.23	2018.94	1323.41	2103.88	0
single cell	-727.26	-2015.78	4350	Cortex	Cortex			2402.43		2908.75	1053.32		single cell	4693.1	4069.33	4526.42	2409.56	2692.61	1060.35	2842.21	2522.58	2535.16	4403.61	4312.8	2480.08	2835	4001.29	2376.26	3342.56	4000.36	3179.17	2244.13	2312.59	3472.88	2205.63	3822.65	4144.87	783.025	766.644	3978.47	745.523	1042.21	1651.2	762.11	2390.22	544.54	1818.53	0
single cell	-145.84	-2347.44	4450	Cortex	Cortex			398.39		3187.62	423.846		single cell	5284.65	4628.02	5160.08	3018.99	3261.11	1088.36	3461.37	2765.22	2861	4952.91	4846.84	2741.35	3126.3	4574.64	2485.31	3880.34	4541.86	3252.48	2857.26	2893.82	4137.8	2720.06	4489.81	4819.65	494.722	349.535	4652.84	749.232	973.756	2175.23	765.754	3031.75	623.852	2280.96	676.792	0
single cell	-466.73	-2118.12	4525	Cortex	Cortex			637.472		2390.69	4359.91		single cell	4907.21	4256.75	4759.16	2706.9	2922.19	889.832	3064.8	2731.87	2784.93	4724.39	4629.31	2705.68	3074.24	4326.89	2538.41	3658.92	4320.12	3329.57	2561.42	2622.18	3794.59	2498.63	4142.79	4436.54	676.094	611.478	4270.12	765.733	1087.55	1937.5	821.406	2694.53	590.135	2057.88	330.113	401.476
single cell	-632.85	-1649.95	4550	Cortex	Cortex			722.783		2623.25	4378.43		single cell	4429.23	3772.4	4349.4	2575.05	2786.39	974.04	2627.44	2706.99	2786.47	4581.98	4436.81	2772.09	3119.56	4137.24	2692.76	3549.9	4169.4	3449.09	2418.32	2526.79	3479.97	2483.51	3845.95	4063.64	958.612	1071.09	3926.78	1159.33	1427.02	1938.38	1070.48	2501.95	766.883	2123.59	427.487	856.546
single cell	-3265.58	-447.92	5275	Cortex	Cortex			2627.32		2144.09	4056.8		single cell	2389.97	2053.62	1525.59	2131.88	1677.62	3128.13	861.532	4387.38	4138.36	4077.09	4190.76	4302.76	4425.92	3646.35	4631.17	3472.62	3895.63	5333.39	2355.79	2576.12	2148.22	2965.41	2220.75	1734.23	3868.82	3862.65	1552.47	3615.42	3948.46	2792.43	3752.29	1850.95	3569.85	2838.9	3123.6	3744.54
single cell	-4060.12	-1327.52	5300	Cortex	Cortex			2384.01		2205.98	2363.85		single cell	3359.51	3171.29	2109.61	1894.76	1103.38	3524.76	1998.05	4745.36	4323.72	3905.63	4300.7	4440.69	4518.23	3639.45	4794.77	3356.54	3847.02	5542.3	2312.56	2440.78	2374.52	2812.63	2248.78	2057.79	4304.55	4178.56	1680.81	3820.47	4179.49	2756.04	4112.07	1760.29	4004.07	2630.71	3533.29	4133.32
single cell	-591.95	-2283.67	5425	Cortex	Cortex			3451.84		2070.68	3329.77		single cell	4998.12	4311.89	4714.73	2970.77	2837.33	164.132	3113.04	3630.83	3612.82	5303.3	5307.91	3528.85	3880.89	4921.35	3381.38	4243.91	4944.92	4209.77	2976.16	3043.58	4183.59	2974.68	4475.56	4623.5	1531.1	1311.38	4421.98	1377.87	1856.49	2388.95	1712.63	2956.51	1512.93	2331.98	1116.11	1074.11
single cell	-1189.45	-2162.16	5425	Cortex	Cortex			3285.81		2561	4844.23		single cell	4598.68	3949.96	4192.54	2481.2	2248.2	562.846	2658.74	3624.32	3511.75	4928.2	4995.95	3461.46	3778.16	4553.21	3416.48	3894.69	4601.63	4272.87	2552.32	2634.12	3722.24	2628.37	3979.74	4104.1	1828.45	1611.91	3879.62	1497.71	2010.14	2058.75	1885.03	2455.02	1697.22	1963.09	1179.27	1440.17
single cell	-2502.24	1710.37	6075	Cortex	Cortex			616.383		1412.95	3540.36		single cell	1452.97	1006.58	2083.07	4377.04	4063.24	4322.23	2051.66	5679.21	5714.26	5860.47	5632.8	5931.13	6089.52	5306.82	6195.54	5382.76	5609.15	6761.06	4436.04	4693.32	3787.73	5053.61	3957.29	3064.34	5039.77	5203.47	3230.27	5168.83	5452.09	4805.63	5096.34	4054.91	4814.91	4968.6	4473.3	4965.79
single cell	-1947.64	1768.76	6275	Cortex	Cortex			941.087		2119.29	2825.73		single cell	1941.43	1388.27	2642.31	4634.9	4329.28	4203.82	2315.05	5729.63	5827.04	6209.36	5936.42	6028.46	6217.35	5637.9	6240.92	5665.52	5922.16	6803.89	4669.08	4924.97	4161.15	5252.52	4375.2	3552	4930.15	5114.18	3704.31	5135.37	5417.52	4952.17	5037.96	4320.19	4737.59	5120.58	4417.88	4849.76
single cell	-2835.74	-1947.99	4850	Cortex	Cortex			3242.6		3252.51	2344.67		single cell	3875.15	3461.79	3062.83	1054.7	547.097	2281.8	1976.29	3621.95	3233.36	3654.07	3945.47	3281.43	3442.13	3347.62	3529.69	2774.84	3453.83	4349.44	1404.32	1507.72	2390.72	1745.3	2496.99	2716.06	2926.84	2760.61	2390.63	2381.74	2753.59	1474.26	2718.22	1013.08	2637.18	1324.62	2168.01	2748.66
single cell	-3419.14	1254.85	4875	Cortex	Cortex			1091.07		2337.31	5915.95		single cell	668.975	850.57	967.097	3436.48	3329.21	4414.92	1469.81	4957.99	4861.46	4473.34	4304.66	5122.05	5191.32	3952.25	5513.54	4172.3	4287.64	6026.8	3480.67	3733.59	2424.41	4151.6	2523.72	1555.26	4886.88	5032.78	1813.41	4876.42	5095.94	4071.98	4802.56	3103.29	4591.83	4278.27	4268.36	4885.86
single cell	-3233.8	-1993.27	4975	Cortex	Cortex			1448.12		2637.24	5494.75		single cell	3899.31	3545.24	2939.33	1160.41	185.472	2643.2	2098.82	3958.61	3527.38	3679.34	4052.07	3581.23	3711.24	3413.98	3858.87	2878.71	3534.59	4668.56	1598.01	1682.43	2420.79	1951.78	2446.08	2626.36	3340.32	3158.94	2263.28	2766.99	3139.51	1775.92	3125.24	1138.28	3052.79	1575.99	2583.38	3152.23
single cell	-3853.39	1360.24	5925	Cortex	Cortex			1956.1		2049.8	5799.33		single cell	1343.23	1477.1	946.555	4037.09	3623.85	4777.82	2074.69	5925.61	5790.65	5359.65	5320.19	6018.35	6110.25	4893.4	6379.65	5038.7	5224.2	6972.73	4198	4436.15	3319.6	4856.11	3318.57	2271.83	5538.45	5623.89	2409.26	5463.82	5768.35	4730.35	5492.14	3730.65	5261.4	4831.63	4863.21	5446.87
single cell	-3415.03	1318.29	5900	Cortex	Cortex			1751.3		2097.32	2966.59		single cell	1212.34	1131.14	1134.82	3927.68	3544.04	4458.24	1806.43	5673.65	5580.57	5342.7	5252.09	5803.69	5917.17	4845.92	6137.9	4954.19	5166.54	6731.97	4059.59	4305.93	3268.82	4710.27	3329.92	2335.22	5209.29	5312.94	2473.6	5182.13	5483.35	4544.53	5186.61	3612.7	4942.55	4664.46	4554.41	5121.3
single cell	-4083.35	949.44	6650	Cortex	Cortex			941.088		2079.4	3858.18		single cell	2197.79	2190.71	1413.22	4205.49	3578.26	4791.17	2441.33	6376.1	6192.98	5798.98	5875.59	6384.48	6496.18	5378.56	6715.97	5417.17	5689.99	7382.32	4451.14	4668.87	3799.51	5074.31	3751.27	2768.72	5750.25	5771.38	2787.05	5594.76	5961.65	4913.37	5718.5	3934.89	5486.91	4925.14	5034.47	5586.9
single cell	-3143.84	638.3	6575	Cortex	Cortex			2550.59		2465.56	3377.92		single cell	2142.62	1781.64	1683.35	3811.16	3208.8	3917.58	1836.86	5757.45	5641.22	5662.02	5665.29	5811.02	5971.7	5191.74	6077.86	5121.82	5474.38	6765.69	4014.65	4242.74	3617.5	4608.77	3683.31	2827.81	4911.42	4948.41	2823.32	4824.09	5200.38	4354.75	4927.91	3533.18	4671.9	4384.3	4223.11	4734.79
single cell	-2961.19	-863.01	6550	Cortex	Cortex			518.069		1330.22	4346.04		single cell	3261.12	2790.56	2419.11	2954.86	2106.46	2891.15	1877.07	5229.98	5010.88	5285.24	5460.36	5099.78	5293.11	4894.71	5302.91	4564.65	5102.15	6101.96	3260.1	3433.47	3481.61	3726.59	3539.86	3056.87	4088.94	3991.8	2850.52	3800.52	4255.54	3404.82	4079.64	2770.93	3862.77	3290.09	3340.56	3813.1
single cell	-2167.35	1478.85	6600	Cortex	Cortex			724.291		2086.03	1032.06		single cell	2106.04	1571.65	2516.77	4542.11	4127.78	4098.84	2271.34	5867.73	5916.24	6259.28	6062.7	6101.38	6294.97	5711.48	6311.57	5692.32	5993.03	6923.54	4626.98	4875.76	4193.51	5207.04	4373.2	3533.03	4957.47	5096.79	3639.43	5093.86	5416.69	4895.87	5060.92	4239.01	4762.69	5016.55	4398.73	4832.13
single cell	-2554.6	-1257.99	6700	Cortex	Cortex			2418.75		3164.87	930.278		single cell	3730.53	3188.65	2977.87	3015.03	2158.08	2480.56	2186.21	5168.35	4966.17	5488.3	5666.23	5016.95	5243.22	5106.67	5156.48	4682.11	5280.49	5986.94	3311.85	3463.29	3784.5	3695.92	3877.62	3511.01	3797.92	3661.42	3285.71	3494.06	3981.62	3307.43	3823.07	2872.68	3605.26	3149.97	3071.79	3471.53
single cell	-2992.37	-1648.22	6725	Cortex	Cortex			2139.82		265.224	4656.07		single cell	4025.51	3559.84	3075.31	2922.48	1935.07	2751.74	2478.21	5336.31	5055.8	5413.49	5695.06	5092.14	5295.88	5089.56	5252.33	4633.89	5252.6	6102.11	3288.61	3409.72	3818.87	3639.82	3849.26	3543.05	4048.59	3857.84	3263.2	3627.07	4123.89	3299.44	4025.86	2825.63	3845.97	3068.49	3302.49	3710.43
single cell	-2453.15	-1605.53	6750	Cortex	Cortex			375.588		2085.09	4532.61		single cell	4071.39	3520.5	3300.02	3017.02	2138.03	2328.7	2447.74	5164.96	4947.99	5558.26	5767.23	4972.45	5209.42	5199.44	5081.84	4715.09	5350.74	5933.45	3325.2	3454.1	3948.03	3649.54	4041.58	3755.84	3699.34	3521.39	3505.93	3347.19	3854.21	3240.25	3727.27	2912.25	3523.73	3037.92	2984.46	3341.27
single cell	-2863.83	-380.28	6750	Cortex	Cortex			3034.22		2102.66	4219.44		single cell	2997.34	2511.18	2303.41	3350.21	2576.41	3141.02	1882.18	5468.07	5303.11	5576.29	5682.56	5412.47	5609.25	5150.1	5616.33	4888.69	5379.62	6388	3615.61	3809.8	3671.15	4118.19	3746.69	3134.94	4326.06	4275.52	2993.74	4129.88	4569.76	3792.34	4350.55	3132.85	4107.8	3724.6	3605.52	4067.82
single cell	-3497.08	-1782.02	6850	Cortex	Cortex			804.739		3217.8	1735.05		single cell	4200.35	3816.92	3093.96	3061.51	2000.66	3232.67	2773.32	5671.13	5336.41	5476.15	5835.14	5374.67	5551.33	5196.5	5566.12	4760.2	5364.5	6415.61	3476.24	3580.64	3936.39	3826.39	3900.83	3582.34	4494.17	4283.05	3275.8	4014.31	4505.6	3548.03	4439.37	2986.04	4281	3280.96	3738.52	4160.59
single cell	-3252.4	-1579.94	6900	Cortex	Cortex			3606.52		3160.56	2789.23		single cell	4042.28	3619.34	3021.84	3108.35	2087.57	3071.38	2614.53	5605.35	5310.15	5545.44	5851.02	5354.21	5545.38	5232.97	5532.39	4808.1	5407.49	6377.96	3493.49	3614.73	3932.84	3862.49	3930.41	3569.5	4364.89	4175.44	3289.19	3937.7	4431.7	3551.38	4336.33	3008.19	4158	3314.94	3615.08	4030.17
single cell	-3743.06	-1327.91	6950	Cortex	Cortex			3288.39		1589.95	4188.77		single cell	3884.46	3555.18	2740.7	3264.64	2236.79	3569.34	2673.33	5888.39	5568.5	5557.13	5890.09	5637.26	5799.09	5257.77	5863.39	4909.14	5457.5	6688.51	3669.02	3797.72	3905.5	4087.98	3847.9	3392.51	4805.69	4634.89	3118.17	4378.09	4853.62	3839.14	4753.74	3146.44	4578.52	3619.4	4040.82	4497.71
single cell	-2278.58	-2455	7000	Cortex	Cortex			1115.2		3748.89	3433.82		single cell	4958.29	4401.33	4135.86	3305.83	2417.99	2322.02	3245.79	5405.91	5153.79	5922.08	6208.49	5115.27	5370.31	5624.71	5151.44	5020.99	5726.27	6040.32	3634.63	3705.8	4535.81	3810.4	4617.51	4477.88	3751.81	3472.93	4183.7	3288.83	3826.47	3377.47	3787.16	3289.79	3627.69	3067.43	3101.94	3326.06
								1175.19		1801.32	2389.81
								3433.64		1906.63	1753.28				Intra-clonal pairs
								904.957		4196.6	4702.07
								2908.75		1653.97	4689.01
								3187.62		1838.23	4389.1
								2390.69		2463.35	2434.37
								2623.25		2760.86	3445.1
								2144.09		1741.12	4877.61
								2205.98		1810.61	3794.89
								2070.68		2262.44	2681.53
								2561		2114.06	2157.38
								1412.95		1401.18	6372.44
								2119.29		2196.02	5999.64
								3252.51		2847.85	6383.12
								2337.31		676.767	3696.78
								2637.24		453.848	4660.14
								2049.8		2249.85	4199.04
								2097.32		2055.08	4980.73
								2079.4		2251.67	1112.4
								2465.56		3537.74	1276.24
								1330.22		3454.69	4040.2
								2086.03		1673.09	3740.6
								3164.87		4082.14	3481.99
								265.224		1927.77	502.781
								2085.09		1996.93	1558.08
								2102.66		4537.73	2913.96
								3217.8		1861.73	2387.17
								3160.56		2011.79	2530.92
								1589.95		482.431	2024.59
								3748.89		2434.24	4297.62
								1801.32		3122.84	4004.24
								1906.63		3188.13	3706.85
								4196.6		4383.28	554.287
								1653.97		4360.22	1623.62
								1838.23		2706.06	2994.4
								2463.35		4877.29	2642.79
								2760.86		2980.3	2523.54
								1741.12		3050.3	1960.97
								1810.61		5374.85	2914.15
								2262.44		2578.99	2908.31
								2114.06		2784.06	2499.57
								1401.18		1228.89	1770.93
								2196.02		3233.87	2384.82
								2847.85		1096.88	4076.21
								676.767		4744.5	2064.9
								453.848		4562.39	3296.01
								2249.85		2407.25	2942.9
								2055.08		2798.72	4704.07
								2251.67		4353.21	4378.76
								3537.74		2130.88	4146.95
								3454.69		3692.21	926.78
								1673.09		4307.38	1896.37
								4082.14		2840.92	2944.87
								1927.77		2805.35	3006.53
								1996.93		2843.25	2325.28
								4537.73		4027.02	1720.88
								1861.73		2654.45	3040.4
								2011.79		4407.35	3115.72
								482.431		4790.22	2431.28
								2434.24		4784.36	1876.09
								3122.84		4704.43	2383.43
								3188.13		2485.61	4374.67
								4383.28		2872.2	2300.7
								4360.22		4437.32	3691.69
								2706.06		2200.99	3278.46
								4877.29		3705.83	2092.92
								2980.3		4378.79	2288.64
								3050.3		2988.53	1383.26
								5374.85		2753.58	2503.29
								2578.99		2761.32	2615.15
								2784.06		4112.05	4502.36
								1228.89		2540.82	1834.69
								3233.87		4455.99	4421.73
								1096.88		4862.62	4120.52
								4744.5		490.674	5258.39
								4562.39		3030	4624.29
								2407.25		3211.38	5224.71
								2798.72		4250.5	3044.85
								4353.21		4233.19	3438.33
								2130.88		2656.79	1517.76
								3692.21		4737.33	3509.55
								4307.38		2818.6	2335.74
								2840.92		2977.03	2516.04
								2805.35		5282.21	5449.52
								2843.25		2328.43	4819.63
								4027.02		2518.87	5284.75
								2654.45		1189	2933.28
								4407.35		2972.47	3250.87
								4790.22		986.675	1343.45
								4784.36		429.132	3608.64
								4704.43		4651.38	2580.55
								2485.61		4683.05	2636.92
								2872.2		4414.12	2408.77
								4437.32		4418.45	2517.74
								2200.99		2259.36	1488.65
								3705.83		2623.86	2188.88
								4378.79		4100.39	2237.83
								2988.53		2051.87	4310.34
								2753.58		3325.54	1818.23
								2761.32		4036.09	4367.7
								4112.05		2911.28	4012.32
								2540.82		2346.88	5337.56
								4455.99		2330.39	4746.88
								4862.62		3800.4	5057.18
								490.674		2091.79	2500.97
								3030		4113.63	2842.34
								3211.38		4575.07	1411.44
								4250.5		873.393	3444.64
								4233.19		505.191	2501.5
								2656.79		4365.86	2415.88
								4737.33		4291.05	5530.76
								2818.6		4228.12	4961.99
								2977.03		1872.69	5334
								5282.21		2257.46	2690.83
								2328.43		3985.72	3199.16
								2518.87		1577.47	1879.08
								1189		3219.99	3710.95
								2972.47		3887.58	2080.56
								986.675		2406.01	2061.23
								429.132		2448.08	4617.31
								4651.38		2414.4	4204.79
								4683.05		3868.9	4106.56
								4414.12		2125.62	1027.98
								4418.45		4206.44	1771.73
								2259.36		4747.11	2360.04
								2623.86		811.023	2792.13
								4100.39		652.196	2333.87
								2051.87		4562	1865.78
								3325.54		541.703	5203.81
								4036.09		2999.75	4613.12
								2911.28		3197.39	5105.19
								2346.88		1849.11	2711.47
								2330.39		2032.43	3204.16
								3800.4		2731.38	1700.19
								2091.79		2088.67	3431.81
								4113.63		1925.93	2014.59
								4575.07		2694.84	2109.09
								873.393		2914.33	3702.04
								505.191		849.258	3411.7
								4365.86		774.019	3011.71
								4291.05		2474.85	341.321
								4228.12		586.159	1103.21
								1872.69		2707.79	2884.12
								2257.46		3354.85	2015.51
								3985.72		2160.25	3026.53
								1577.47		2020.78	2565.34
								3219.99		3098.62	4978.56
								3887.58		1568.87	4363.54
								2406.01		1691.62	4917.93
								2448.08		4332.77	2723.43
								2414.4		4186.66	3148.06
								3868.9		1989.72	1477.3
								2125.62		2378.3	3215.53
								4206.44		3966.37	2178.62
								4747.11		1748.4	2307.27
								811.023		3274.22	4857.08
								652.196		3903.27	4439.07
								4562		2518.1	4211.07
								541.703		2446.24	1087.52
								2999.75		2462.4	1558.37
								3197.39		3734.58	2328.3
								1849.11		2243.52	2974.1
								2032.43		4103.83	2803.15
								2731.38		4569.32	2310.65
								2088.67		452.887	4693.1
								1925.93		579.369	4069.33
								2694.84		4416.25	4526.42
								2914.33		676.062	2409.56
								849.258		467.492	2692.61
								774.019		1780.42	1060.35
								2474.85		2664.65	2842.21
								586.159		2938.66	2522.58
								2707.79		2689.81	2535.16
								3354.85		2761.77	5284.65
								2160.25		2334.97	4628.02
								2020.78		3083.2	5160.08
								3098.62		1815.25	3018.99
								1568.87		2451.48	3261.11
								1691.62		3793.31	1088.36
								4332.77		558.182	3461.37
								4186.66		737.841	2765.22
								1989.72		1533.11	2861
								2378.3		1154.83	4907.21
								3966.37		1676.11	4256.75
								1748.4		2222.61	4759.16
								3274.22		3048.17	2706.9
								3903.27		2979.33	2922.19
								2518.1		1928.49	889.832
								2446.24		2581.78	3064.8
								2462.4		2777.58	2731.87
								3734.58		1191.53	2784.93
								2243.52		2740.64	4429.23
								4103.83		4442.44	3772.4
								4569.32		4271.92	4349.4
								452.887		2228.59	2575.05
								579.369		2608.96	2786.39
								4416.25		4041.83	974.04
								676.062		2033.07	2627.44
								467.492		3390.56	2706.99
								1780.42		4008.54	2786.47
								2664.65		2777.92	2389.97
								2938.66		2476.23	2053.62
								2689.81		2525.19	1525.59
								2761.77		3685.16	2131.88
								2334.97		2360.22	1677.62
								3083.2		4064.06	3128.13
								1815.25		4453.98	861.532
								2451.48		343.544	4387.38
								3793.31		606.31	4138.36
								558.182		4313.67	3359.51
								737.841		787.304	3171.29
								1533.11		772.327	2109.61
								1154.83		1864.85	1894.76
								1676.11		333.061	1103.38
								2222.61		2716.39	3524.76
								3048.17		3280.12	1998.05
								2979.33		3594.82	4745.36
								1928.49		2246.93	4323.72
								2581.78		2423.62	4998.12
								2777.58		3076.16	4311.89
								1191.53		2428.53	4714.73
								2740.64		2241.67	2970.77
								4442.44		3035.87	2837.33
								4271.92		3283.25	164.132
								2228.59		1140.65	3113.04
								2608.96		1026.22	3630.83
								4041.83		2768.52	3612.82
								2033.07		852.004	4598.68
								3390.56		2935.4	3949.96
								4008.54		3543.25	4192.54
								2777.92		2365.73	2481.2
								2476.23		2125.93	2248.2
								2525.19		3240.52	562.846
								3685.16		1634.91	2658.74
								2360.22		1862.37	3624.32
								4064.06		520.23	3511.75
								4453.98		2018.94	1452.97
								343.544		1323.41	1006.58
								606.31		2103.88	2083.07
								4313.67		4403.61	4377.04
								787.304		4312.8	4063.24
								772.327		2480.08	4322.23
								1864.85		2835	2051.66
								333.061		4001.29	5679.21
								2716.39		2376.26	5714.26
								3280.12		3342.56	1941.43
								3594.82		4000.36	1388.27
								2246.93		3179.17	2642.31
								2423.62		2244.13	4634.9
								3076.16		2312.59	4329.28
								2428.53		3472.88	4203.82
								2241.67		2205.63	2315.05
								3035.87		3822.65	5729.63
								3283.25		4144.87	5827.04
								1140.65		783.025	3875.15
								1026.22		766.644	3461.79
								2768.52		3978.47	3062.83
								852.004		745.523	1054.7
								2935.4		1042.21	547.097
								3543.25		1651.2	2281.8
								2365.73		762.11	1976.29
								2125.93		2390.22	3621.95
								3240.52		544.54	3233.36
								1634.91		1818.53	668.975
								1862.37		4952.91	850.57
								520.23		4846.84	967.097
								2018.94		2741.35	3436.48
								1323.41		3126.3	3329.21
								2103.88		4574.64	4414.92
								4403.61		2485.31	1469.81
								4312.8		3880.34	4957.99
								2480.08		4541.86	4861.46
								2835		3252.48	3899.31
								4001.29		2857.26	3545.24
								2376.26		2893.82	2939.33
								3342.56		4137.8	1160.41
								4000.36		2720.06	185.472
								3179.17		4489.81	2643.2
								2244.13		4819.65	2098.82
								2312.59		494.722	3958.61
								3472.88		349.535	3527.38
								2205.63		4652.84	1343.23
								3822.65		749.232	1477.1
								4144.87		973.756	946.555
								783.025		2175.23	4037.09
								766.644		765.754	3623.85
								3978.47		3031.75	4777.82
								745.523		623.852	2074.69
								1042.21		2280.96	5925.61
								1651.2		676.792	5790.65
								762.11		4724.39	1212.34
								2390.22		4629.31	1131.14
								544.54		2705.68	1134.82
								1818.53		3074.24	3927.68
								4952.91		4326.89	3544.04
								4846.84		2538.41	4458.24
								2741.35		3658.92	1806.43
								3126.3		4320.12	5673.65
								4574.64		3329.57	5580.57
								2485.31		2561.42	2197.79
								3880.34		2622.18	2190.71
								4541.86		3794.59	1413.22
								3252.48		2498.63	4205.49
								2857.26		4142.79	3578.26
								2893.82		4436.54	4791.17
								4137.8		676.094	2441.33
								2720.06		611.478	6376.1
								4489.81		4270.12	6192.98
								4819.65		765.733	2142.62
								494.722		1087.55	1781.64
								349.535		1937.5	1683.35
								4652.84		821.406	3811.16
								749.232		2694.53	3208.8
								973.756		590.135	3917.58
								2175.23		2057.88	1836.86
								765.754		330.113	5757.45
								3031.75		401.476	5641.22
								623.852		4581.98	3261.12
								2280.96		4436.81	2790.56
								676.792		2772.09	2419.11
								4724.39		3119.56	2954.86
								4629.31		4137.24	2106.46
								2705.68		2692.76	2891.15
								3074.24		3549.9	1877.07
								4326.89		4169.4	5229.98
								2538.41		3449.09	5010.88
								3658.92		2418.32	2106.04
								4320.12		2526.79	1571.65
								3329.57		3479.97	2516.77
								2561.42		2483.51	4542.11
								2622.18		3845.95	4127.78
								3794.59		4063.64	4098.84
								2498.63		958.612	2271.34
								4142.79		1071.09	5867.73
								4436.54		3926.78	5916.24
								676.094		1159.33	3730.53
								611.478		1427.02	3188.65
								4270.12		1938.38	2977.87
								765.733		1070.48	3015.03
								1087.55		2501.95	2158.08
								1937.5		766.883	2480.56
								821.406		2123.59	2186.21
								2694.53		427.487	5168.35
								590.135		856.546	4966.17
								2057.88		497.397	4025.51
								330.113		4077.09	3559.84
								401.476		4190.76	3075.31
								4581.98		4302.76	2922.48
								4436.81		4425.92	1935.07
								2772.09		3646.35	2751.74
								3119.56		4631.17	2478.21
								4137.24		3472.62	5336.31
								2692.76		3895.63	5055.8
								3549.9		5333.39	4071.39
								4169.4		2355.79	3520.5
								3449.09		2576.12	3300.02
								2418.32		2148.22	3017.02
								2526.79		2965.41	2138.03
								3479.97		2220.75	2328.7
								2483.51		1734.23	2447.74
								3845.95		3868.82	5164.96
								4063.64		3862.65	4947.99
								958.612		1552.47	2997.34
								1071.09		3615.42	2511.18
								3926.78		3948.46	2303.41
								1159.33		2792.43	3350.21
								1427.02		3752.29	2576.41
								1938.38		1850.95	3141.02
								1070.48		3569.85	1882.18
								2501.95		2838.9	5468.07
								766.883		3123.6	5303.11
								2123.59		3744.54	4200.35
								427.487		3344.49	3816.92
								856.546		2983.58	3093.96
								497.397		3905.63	3061.51
								4077.09		4300.7	2000.66
								4190.76		4440.69	3232.67
								4302.76		4518.23	2773.32
								4425.92		3639.45	5671.13
								3646.35		4794.77	5336.41
								4631.17		3356.54	4042.28
								3472.62		3847.02	3619.34
								3895.63		5542.3	3021.84
								5333.39		2312.56	3108.35
								2355.79		2440.78	2087.57
								2576.12		2374.52	3071.38
								2148.22		2812.63	2614.53
								2965.41		2248.78	5605.35
								2220.75		2057.79	5310.15
								1734.23		4304.55	3884.46
								3868.82		4178.56	3555.18
								3862.65		1680.81	2740.7
								1552.47		3820.47	3264.64
								3615.42		4179.49	2236.79
								3948.46		2756.04	3569.34
								2792.43		4112.07	2673.33
								3752.29		1760.29	5888.39
								1850.95		4004.07	5568.5
								3569.85		2630.71	4958.29
								2838.9		3533.29	4401.33
								3123.6		4133.32	4135.86
								3744.54		3760.07	3305.83
								3344.49		3523.16	2417.99
								2983.58		1185.59	2322.02
								3905.63		5303.3	3245.79
								4300.7		5307.91	5405.91
								4440.69		3528.85	5153.79
								4518.23		3880.89
								3639.45		4921.35
								4794.77		3381.38
								3356.54		4243.91
								3847.02		4944.92
								5542.3		4209.77
								2312.56		2976.16
								2440.78		3043.58
								2374.52		4183.59
								2812.63		2974.68
								2248.78		4475.56
								2057.79		4623.5
								4304.55		1531.1
								4178.56		1311.38
								1680.81		4421.98
								3820.47		1377.87
								4179.49		1856.49
								2756.04		2388.95
								4112.07		1712.63
								1760.29		2956.51
								4004.07		1512.93
								2630.71		2331.98
								3533.29		1116.11
								4133.32		1074.11
								3760.07		923.627
								3523.16		1081.16
								1185.59		3246.66
								5303.3		3599.73
								5307.91		4928.2
								3528.85		4995.95
								3880.89		3461.46
								4921.35		3778.16
								3381.38		4553.21
								4243.91		3416.48
								4944.92		3894.69
								4209.77		4601.63
								2976.16		4272.87
								3043.58		2552.32
								4183.59		2634.12
								2974.68		3722.24
								4475.56		2628.37
								4623.5		3979.74
								1531.1		4104.1
								1311.38		1828.45
								4421.98		1611.91
								1377.87		3879.62
								1856.49		1497.71
								2388.95		2010.14
								1712.63		2058.75
								2956.51		1885.03
								1512.93		2455.02
								2331.98		1697.22
								1116.11		1963.09
								1074.11		1179.27
								923.627		1440.17
								1081.16		1155.1
								3246.66		1156.63
								3599.73		2696.56
								4928.2		2992.16
								4995.95		609.73
								3461.46		5860.47
								3778.16		5632.8
								4553.21		5931.13
								3416.48		6089.52
								3894.69		5306.82
								4601.63		6195.54
								4272.87		5382.76
								2552.32		5609.15
								2634.12		6761.06
								3722.24		4436.04
								2628.37		4693.32
								3979.74		3787.73
								4104.1		5053.61
								1828.45		3957.29
								1611.91		3064.34
								3879.62		5039.77
								1497.71		5203.47
								2010.14		3230.27
								2058.75		5168.83
								1885.03		5452.09
								2455.02		4805.63
								1697.22		5096.34
								1963.09		4054.91
								1179.27		4814.91
								1440.17		4968.6
								1155.1		4473.3
								1156.63		4965.79
								2696.56		4604.69
								2992.16		4136.66
								609.73		2425.06
								5860.47		3500.91
								5632.8		4474.83
								5931.13		4140.34
								6089.52		6209.36
								5306.82		5936.42
								6195.54		6028.46
								5382.76		6217.35
								5609.15		5637.9
								6761.06		6240.92
								4436.04		5665.52
								4693.32		5922.16
								3787.73		6803.89
								5053.61		4669.08
								3957.29		4924.97
								3064.34		4161.15
								5039.77		5252.52
								5203.47		4375.2
								3230.27		3552
								5168.83		4930.15
								5452.09		5114.18
								4805.63		3704.31
								5096.34		5135.37
								4054.91		5417.52
								4814.91		4952.17
								4968.6		5037.96
								4473.3		4320.19
								4965.79		4737.59
								4604.69		5120.58
								4136.66		4417.88
								2425.06		4849.76
								3500.91		4512.59
								4474.83		4048.69
								4140.34		2765.98
								6209.36		3873
								5936.42		4356.9
								6028.46		4092.61
								6217.35		592.445
								5637.9		3654.07
								6240.92		3945.47
								5665.52		3281.43
								5922.16		3442.13
								6803.89		3347.62
								4669.08		3529.69
								4924.97		2774.84
								4161.15		3453.83
								5252.52		4349.44
								4375.2		1404.32
								3552		1507.72
								4930.15		2390.72
								5114.18		1745.3
								3704.31		2496.99
								5135.37		2716.06
								5417.52		2926.84
								4952.17		2760.61
								5037.96		2390.63
								4320.19		2381.74
								4737.59		2753.59
								5120.58		1474.26
								4417.88		2718.22
								4849.76		1013.08
								4512.59		2637.18
								4048.69		1324.62
								2765.98		2168.01
								3873		2748.66
								4356.9		2397.24
								4092.61		2243.11
								592.445		1617.28
								3654.07		1444.5
								3945.47		2340.49
								3281.43		1756.92
								3442.13		3872.4
								3347.62		4078.43
								3529.69		4473.34
								2774.84		4304.66
								3453.83		5122.05
								4349.44		5191.32
								1404.32		3952.25
								1507.72		5513.54
								2390.72		4172.3
								1745.3		4287.64
								2496.99		6026.8
								2716.06		3480.67
								2926.84		3733.59
								2760.61		2424.41
								2390.63		4151.6
								2381.74		2523.72
								2753.59		1555.26
								1474.26		4886.88
								2718.22		5032.78
								1013.08		1813.41
								2637.18		4876.42
								1324.62		5095.94
								2168.01		4071.98
								2748.66		4802.56
								2397.24		3103.29
								2243.11		4591.83
								1617.28		4278.27
								1444.5		4268.36
								2340.49		4885.86
								1756.92		4496.24
								3872.4		4038.18
								4078.43		1755.85
								4473.34		2694.46
								4304.66		4562.52
								5122.05		4117.03
								5191.32		1577.4
								3952.25		2095.09
								5513.54		3255.64
								4172.3		3679.34
								4287.64		4052.07
								6026.8		3581.23
								3480.67		3711.24
								3733.59		3413.98
								2424.41		3858.87
								4151.6		2878.71
								2523.72		3534.59
								1555.26		4668.56
								4886.88		1598.01
								5032.78		1682.43
								1813.41		2420.79
								4876.42		1951.78
								5095.94		2446.08
								4071.98		2626.36
								4802.56		3340.32
								3103.29		3158.94
								4591.83		2263.28
								4278.27		2766.99
								4268.36		3139.51
								4885.86		1775.92
								4496.24		3125.24
								4038.18		1138.28
								1755.85		3052.79
								2694.46		1575.99
								4562.52		2583.38
								4117.03		3152.23
								1577.4		2806.2
								2095.09		2657.71
								3255.64		1574.52
								3679.34		1109.8
								4052.07		2695.59
								3581.23		2100.09
								3711.24		3932.19
								3413.98		4182.95
								3858.87		419.675
								2878.71		3254.94
								3534.59		5359.65
								4668.56		5320.19
								1598.01		6018.35
								1682.43		6110.25
								2420.79		4893.4
								1951.78		6379.65
								2446.08		5038.7
								2626.36		5224.2
								3340.32		6972.73
								3158.94		4198
								2263.28		4436.15
								2766.99		3319.6
								3139.51		4856.11
								1775.92		3318.57
								3125.24		2271.83
								1138.28		5538.45
								3052.79		5623.89
								1575.99		2409.26
								2583.38		5463.82
								3152.23		5768.35
								2806.2		4730.35
								2657.71		5492.14
								1574.52		3730.65
								1109.8		5261.4
								2695.59		4831.63
								2100.09		4863.21
								3932.19		5446.87
								4182.95		5052.57
								419.675		4617.76
								3254.94		2009.34
								5359.65		2767.2
								5320.19		4915.8
								6018.35		4444.53
								6110.25		1403.82
								4893.4		1980.22
								6379.65		3624.31
								5038.7		1141.13
								5224.2		3540.12
								6972.73		5342.7
								4198		5252.09
								4436.15		5803.69
								3319.6		5917.17
								4856.11		4845.92
								3318.57		6137.9
								2271.83		4954.19
								5538.45		5166.54
								5623.89		6731.97
								2409.26		4059.59
								5463.82		4305.93
								5768.35		3268.82
								4730.35		4710.27
								5492.14		3329.92
								3730.65		2335.22
								5261.4		5209.29
								4831.63		5312.94
								4863.21		2473.6
								5446.87		5182.13
								5052.57		5483.35
								4617.76		4544.53
								2009.34		5186.61
								2767.2		3612.7
								4915.8		4942.55
								4444.53		4664.46
								1403.82		4554.41
								1980.22		5121.3
								3624.31		4732.02
								1141.13		4286.43
								3540.12		1879.48
								5342.7		2788.63
								5252.09		4601.03
								5803.69		4158.41
								5917.17		1008.73
								4845.92		1580.12
								6137.9		3479.46
								4954.19		1026.97
								5166.54		3443.09
								6731.97		441.072
								4059.59		5798.98
								4305.93		5875.59
								3268.82		6384.48
								4710.27		6496.18
								3329.92		5378.56
								2335.22		6715.97
								5209.29		5417.17
								5312.94		5689.99
								2473.6		7382.32
								5182.13		4451.14
								5483.35		4668.87
								4544.53		3799.51
								5186.61		5074.31
								3612.7		3751.27
								4942.55		2768.72
								4664.46		5750.25
								4554.41		5771.38
								5121.3		2787.05
								4732.02		5594.76
								4286.43		5961.65
								1879.48		4913.37
								2788.63		5718.5
								4601.03		3934.89
								4158.41		5486.91
								1008.73		4925.14
								1580.12		5034.47
								3479.46		5586.9
								1026.97		5196.68
								3443.09		4803.41
								441.072		2124.14
								5798.98		2647.18
								5875.59		4913.6
								6384.48		4422.37
								6496.18		1846.5
								5378.56		2318.01
								6715.97		3632.03
								5417.17		1919.65
								5689.99		3490.97
								7382.32		864.444
								4451.14		1070.14
								4668.87		5662.02
								3799.51		5665.29
								5074.31		5811.02
								3751.27		5971.7
								2768.72		5191.74
								5750.25		6077.86
								5771.38		5121.82
								2787.05		5474.38
								5594.76		6765.69
								5961.65		4014.65
								4913.37		4242.74
								5718.5		3617.5
								3934.89		4608.77
								5486.91		3683.31
								4925.14		2827.81
								5034.47		4911.42
								5586.9		4948.41
								5196.68		2823.32
								4803.41		4824.09
								2124.14		5200.38
								2647.18		4354.75
								4913.6		4927.91
								4422.37		3533.18
								1846.5		4671.9
								2318.01		4384.3
								3632.03		4223.11
								1919.65		4734.79
								3490.97		4355.14
								864.444		3954.97
								1070.14		1698.44
								5662.02		2515.88
								5665.29		4046.3
								5811.02		3603.43
								5971.7		1345.73
								5191.74		1672.97
								6077.86		3124.01
								5121.82		1829.19
								5474.38		3081.11
								6765.69		1202.98
								4014.65		995.769
								4242.74		992.528
								3617.5		5285.24
								4608.77		5460.36
								3683.31		5099.78
								2827.81		5293.11
								4911.42		4894.71
								4948.41		5302.91
								2823.32		4564.65
								4824.09		5102.15
								5200.38		6101.96
								4354.75		3260.1
								4927.91		3433.47
								3533.18		3481.61
								4671.9		3726.59
								4384.3		3539.86
								4223.11		3056.87
								4734.79		4088.94
								4355.14		3991.8
								3954.97		2850.52
								1698.44		3800.52
								2515.88		4255.54
								4046.3		3404.82
								3603.43		4079.64
								1345.73		2770.93
								1672.97		3862.77
								3124.01		3290.09
								1829.19		3340.56
								3081.11		3813.1
								1202.98		3449.38
								995.769		3168.67
								992.528		1374.98
								5285.24		1727.98
								5460.36		2982.82
								5099.78		2468.29
								5293.11		2656.79
								4894.71		2833.57
								5302.91		2020.62
								4564.65		2738.74
								5102.15		1957.66
								6101.96		2475.78
								3260.1		2320.89
								3433.47		2134.06
								3481.61		1512.59
								3726.59		6259.28
								3539.86		6062.7
								3056.87		6101.38
								4088.94		6294.97
								3991.8		5711.48
								2850.52		6311.57
								3800.52		5692.32
								4255.54		5993.03
								3404.82		6923.54
								4079.64		4626.98
								2770.93		4875.76
								3862.77		4193.51
								3290.09		5207.04
								3340.56		4373.2
								3813.1		3533.03
								3449.38		4957.47
								3168.67		5096.79
								1374.98		3639.43
								1727.98		5093.86
								2982.82		5416.69
								2468.29		4895.87
								2656.79		5060.92
								2833.57		4239.01
								2020.62		4762.69
								2738.74		5016.55
								1957.66		4398.73
								2475.78		4832.13
								2320.89		4487.31
								2134.06		4043.09
								1512.59		2583.44
								6259.28		3626.06
								6062.7		4244.89
								6101.38		3948.91
								6294.97		664.363
								5711.48		487.796
								6311.57		3905.44
								5692.32		2143.08
								5993.03		3979.14
								6923.54		1820.01
								4626.98		1439.61
								4875.76		1988.42
								4193.51		1288.67
								5207.04		2473.25
								4373.2		5488.3
								3533.03		5666.23
								4957.47		5016.95
								5096.79		5243.22
								3639.43		5106.67
								5093.86		5156.48
								5416.69		4682.11
								4895.87		5280.49
								5060.92		5986.94
								4239.01		3311.85
								4762.69		3463.29
								5016.55		3784.5
								4398.73		3695.92
								4832.13		3877.62
								4487.31		3511.01
								4043.09		3797.92
								2583.44		3661.42
								3626.06		3285.71
								4244.89		3494.06
								3948.91		3981.62
								664.363		3307.43
								487.796		3823.07
								3905.44		2872.68
								2143.08		3605.26
								3979.14		3149.97
								1820.01		3071.79
								1439.61		3471.53
								1988.42		3135.23
								1288.67		2910.2
								2473.25		1786.71
								5488.3		2057.04
								5666.23		2555.32
								5016.95		2075.28
								5243.22		3033.9
								5106.67		3116.13
								5156.48		1994.4
								4682.11		3223.73
								5280.49		1994.39
								5986.94		3023.67
								3311.85		2831.53
								3463.29		2685.58
								3784.5		1989.66
								3695.92		586.366
								3877.62		2765.91
								3511.01		5413.49
								3797.92		5695.06
								3661.42		5092.14
								3285.71		5295.88
								3494.06		5089.56
								3981.62		5252.33
								3307.43		4633.89
								3823.07		5252.6
								2872.68		6102.11
								3605.26		3288.61
								3149.97		3409.72
								3071.79		3818.87
								3471.53		3639.82
								3135.23		3849.26
								2910.2		3543.05
								1786.71		4048.59
								2057.04		3857.84
								2555.32		3263.2
								2075.28		3627.07
								3033.9		4123.89
								3116.13		3299.44
								1994.4		4025.86
								3223.73		2825.63
								1994.39		3845.97
								3023.67		3068.49
								2831.53		3302.49
								2685.58		3710.43
								1989.66		3382.26
								586.366		3209.04
								2765.91		1902.07
								5413.49		1809.3
								5695.06		2802.82
								5092.14		2281.37
								5295.88		3455.84
								5089.56		3601.35
								5252.33		1905.26
								4633.89		3468.78
								5252.6		1799.96
								6102.11		3229.89
								3288.61		3107.97
								3409.72		2818.46
								3818.87		2296.44
								3639.82		805.079
								3849.26		3236.49
								3543.05		586.981
								4048.59		5558.26
								3857.84		5767.23
								3263.2		4972.45
								3627.07		5209.42
								4123.89		5199.44
								3299.44		5081.84
								4025.86		4715.09
								2825.63		5350.74
								3845.97		5933.45
								3068.49		3325.2
								3302.49		3454.1
								3710.43		3948.03
								3382.26		3649.54
								3209.04		4041.58
								1902.07		3755.84
								1809.3		3699.34
								2802.82		3521.39
								2281.37		3505.93
								3455.84		3347.19
								3601.35		3854.21
								1905.26		3240.25
								3468.78		3727.27
								1799.96		2912.25
								3229.89		3523.73
								3107.97		3037.92
								2818.46		2984.46
								2296.44		3341.27
								805.079		3026.42
								3236.49		2855.78
								586.981		2043.46
								5558.26		2182.23
								5767.23		2383.18
								4972.45		1913.74
								5209.42		3384.26
								5199.44		3444.85
								5081.84		1968.16
								4715.09		3553.95
								5350.74		1977.47
								5933.45		3381.88
								3325.2		3193.19
								3454.1		3032.4
								3948.03		2354.24
								3649.54		921.651
								4041.58		3101.22
								3755.84		365.481
								3699.34		541.485
								3521.39		5576.29
								3505.93		5682.56
								3347.19		5412.47
								3854.21		5609.25
								3240.25		5150.1
								3727.27		5616.33
								2912.25		4888.69
								3523.73		5379.62
								3037.92		6388
								2984.46		3615.61
								3341.27		3809.8
								3026.42		3671.15
								2855.78		4118.19
								2043.46		3746.69
								2182.23		3134.94
								2383.18		4326.06
								1913.74		4275.52
								3384.26		2993.74
								3444.85		4129.88
								1968.16		4569.76
								3553.95		3792.34
								1977.47		4350.55
								3381.88		3132.85
								3193.19		4107.8
								3032.4		3724.6
								2354.24		3605.52
								921.651		4067.82
								3101.22		3703.62
								365.481		3380.73
								541.485		1530.23
								5576.29		2104.96
								5682.56		3246.53
								5412.47		2781.06
								5609.25		2226.47
								5150.1		2383.99
								5616.33		2463.43
								4888.69		2549.05
								5379.62		2426.78
								6388		2165.47
								3615.61		1977.74
								3809.8		1807.04
								3671.15		1070.76
								4118.19		531.514
								3746.69		1990.97
								3134.94		931.932
								4326.06		1274.68
								4275.52		1292.24
								2993.74		5476.15
								4129.88		5835.14
								4569.76		5374.67
								3792.34		5551.33
								4350.55		5196.5
								3132.85		5566.12
								4107.8		4760.2
								3724.6		5364.5
								3605.52		6415.61
								4067.82		3476.24
								3703.62		3580.64
								3380.73		3936.39
								1530.23		3826.39
								2104.96		3900.83
								3246.53		3582.34
								2781.06		4494.17
								2226.47		4283.05
								2383.99		3275.8
								2463.43		4014.31
								2549.05		4505.6
								2426.78		3548.03
								2165.47		4439.37
								1977.74		2986.04
								1807.04		4281
								1070.76		3280.96
								531.514		3738.52
								1990.97		4160.59
								931.932		3834.27
								1274.68		3675.77
								1292.24		2077.03
								5476.15		1710.58
								5835.14		3274.46
								5374.67		2738.67
								5551.33		3713.1
								5196.5		3916.56
								5566.12		2113.03
								4760.2		3623.43
								5364.5		1905.14
								6415.61		3294.9
								3476.24		3243.63
								3580.64		2800.82
								3936.39		2461.37
								3826.39		1105.33
								3900.83		3530.43
								3582.34		1088.75
								4494.17		536.898
								4283.05		1063.46
								3275.8		1541.39
								4014.31		5545.44
								4505.6		5851.02
								3548.03		5354.21
								4439.37		5545.38
								2986.04		5232.97
								4281		5532.39
								3280.96		4808.1
								3738.52		5407.49
								4160.59		6377.96
								3834.27		3493.49
								3675.77		3614.73
								2077.03		3932.84
								1710.58		3862.49
								3274.46		3930.41
								2738.67		3569.5
								3713.1		4364.89
								3916.56		4175.44
								2113.03		3289.19
								3623.43		3937.7
								1905.14		4431.7
								3294.9		3551.38
								3243.63		4336.33
								2800.82		3008.19
								2461.37		4158
								1105.33		3314.94
								3530.43		3615.08
								1088.75		4030.17
								536.898		3700.03
								1063.46		3519.86
								1541.39		1980.47
								5545.44		1810.01
								5851.02		3122.32
								5354.21		2601.99
								5545.38		3474.12
								5232.97		3647.85
								5532.39		2124.04
								4808.1		3487.76
								5407.49		1968.96
								6377.96		3155.39
								3493.49		3070.21
								3614.73		2674.09
								3932.84		2244.55
								3862.49		849.289
								3930.41		3259.38
								3569.5		794.089
								4364.89		320.785
								4175.44		813.606
								3289.19		1269.91
								3937.7		321.255
								4431.7		5557.13
								3551.38		5890.09
								4336.33		5637.26
								3008.19		5799.09
								4158		5257.77
								3314.94		5863.39
								3615.08		4909.14
								4030.17		5457.5
								3700.03		6688.51
								3519.86		3669.02
								1980.47		3797.72
								1810.01		3905.5
								3122.32		4087.98
								2601.99		3847.9
								3474.12		3392.51
								3647.85		4805.69
								2124.04		4634.89
								3487.76		3118.17
								1968.96		4378.09
								3155.39		4853.62
								3070.21		3839.14
								2674.09		4753.74
								2244.55		3146.44
								849.289		4578.52
								3259.38		3619.4
								794.089		4040.82
								320.785		4497.71
								813.606		4152.04
								1269.91		3941.71
								321.255		1951.41
								5557.13		1680.19
								5890.09		3628.86
								5637.26		3089.1
								5799.09		3396.53
								5257.77		3642.6
								5863.39		2370.17
								4909.14		3328.84
								5457.5		2145.38
								6688.51		2879.05
								3669.02		2865.74
								3797.72		2322.09
								3905.5		2089.42
								4087.98		993.707
								3847.9		3237.79
								3392.51		1216.48
								4805.69		846.616
								4634.89		1334.52
								3118.17		1308.07
								4378.09		526.044
								4853.62		553.865
								3839.14		5922.08
								4753.74		6208.49
								3146.44		5115.27
								4578.52		5370.31
								3619.4		5624.71
								4040.82		5151.44
								4497.71		5020.99
								4152.04		5726.27
								3941.71		6040.32
								1951.41		3634.63
								1680.19		3705.8
								3628.86		4535.81
								3089.1		3810.4
								3396.53		4617.51
								3642.6		4477.88
								2370.17		3751.81
								3328.84		3472.93
								2145.38		4183.7
								2879.05		3288.83
								2865.74		3826.47
								2322.09		3377.47
								2089.42		3787.16
								993.707		3289.79
								3237.79		3627.69
								1216.48		3067.43
								846.616		3101.94
								1334.52		3326.06
								1308.07		3085.76
								526.044		3059.25
								553.865		2824.56
								5922.08		2708.34
								6208.49		2314.02
								5115.27		1937.16
								5370.31		4272.7
								5624.71		4298.29
								5151.44		2278.15
								5020.99		4424.87
								5726.27		2286.1
								6040.32		4265.17
								3634.63		4091.36
								3705.8		3869.1
								4535.81		3240.03
								3810.4		1789.66
								4617.51		3955.7
								4477.88		1264.52
								3751.81		1111.76
								3472.93		902.538
								4183.7		2170.13
								3288.83		1400.05
								3826.47		1313.03
								3377.47		1848.66
								3787.16
								3289.79
								3627.69
								3067.43
								3101.94
								3326.06
								3085.76
								3059.25
								2824.56
								2708.34
								2314.02
								1937.16
								4272.7
								4298.29
								2278.15
								4424.87
								2286.1
								4265.17
								4091.36
								3869.1
								3240.03
								1789.66
								3955.7
								1264.52
								1111.76
								902.538
								2170.13
								1400.05
								1313.03
								1848.66
								4903.7
								4948.84
								4484.07
								2625.24
								3569.5
								5240.34
								4064.24
								3172.33
								2610.71
								4629.17
								4665.1
								4529.82
								2981.04
								3981.68
								5227.04
								3969.05
								2728.77
								2373.8
								5534
								5173.98
								5386.37
								2583.49
								3564.2
								3506.27
								4036.82
								883.494
								364.099
								5602.96
								5293.77
								5437.75
								2648.35
								3677.42
								3855.48
								4181.28
								1053.32
								423.846
								4359.91
								4378.43
								4056.8
								2363.85
								3329.77
								4844.23
								3540.36
								2825.73
								2344.67
								5915.95
								5494.75
								5799.33
								2966.59
								3858.18
								3377.92
								4346.04
								1032.06
								930.278
								4656.07
								4532.61
								4219.44
								1735.05
								2789.23
								4188.77
								3433.82
								2389.81
								1753.28
								4702.07
								4689.01
								4389.1
								2434.37
								3445.1
								4877.61
								3794.89
								2681.53
								2157.38
								6372.44
								5999.64
								6383.12
								3696.78
								4660.14
								4199.04
								4980.73
								1112.4
								1276.24
								4040.2
								3740.6
								3481.99
								502.781
								1558.08
								2913.96
								2387.17
								2530.92
								2024.59
								4297.62
								4004.24
								3706.85
								554.287
								1623.62
								2994.4
								2642.79
								2523.54
								1960.97
								2914.15
								2908.31
								2499.57
								1770.93
								2384.82
								4076.21
								2064.9
								3296.01
								2942.9
								4704.07
								4378.76
								4146.95
								926.78
								1896.37
								2944.87
								3006.53
								2325.28
								1720.88
								3040.4
								3115.72
								2431.28
								1876.09
								2383.43
								4374.67
								2300.7
								3691.69
								3278.46
								2092.92
								2288.64
								1383.26
								2503.29
								2615.15
								4502.36
								1834.69
								4421.73
								4120.52
								5258.39
								4624.29
								5224.71
								3044.85
								3438.33
								1517.76
								3509.55
								2335.74
								2516.04
								5449.52
								4819.63
								5284.75
								2933.28
								3250.87
								1343.45
								3608.64
								2580.55
								2636.92
								2408.77
								2517.74
								1488.65
								2188.88
								2237.83
								4310.34
								1818.23
								4367.7
								4012.32
								5337.56
								4746.88
								5057.18
								2500.97
								2842.34
								1411.44
								3444.64
								2501.5
								2415.88
								5530.76
								4961.99
								5334
								2690.83
								3199.16
								1879.08
								3710.95
								2080.56
								2061.23
								4617.31
								4204.79
								4106.56
								1027.98
								1771.73
								2360.04
								2792.13
								2333.87
								1865.78
								5203.81
								4613.12
								5105.19
								2711.47
								3204.16
								1700.19
								3431.81
								2014.59
								2109.09
								3702.04
								3411.7
								3011.71
								341.321
								1103.21
								2884.12
								2015.51
								3026.53
								2565.34
								4978.56
								4363.54
								4917.93
								2723.43
								3148.06
								1477.3
								3215.53
								2178.62
								2307.27
								4857.08
								4439.07
								4211.07
								1087.52
								1558.37
								2328.3
								2974.1
								2803.15
								2310.65
								4693.1
								4069.33
								4526.42
								2409.56
								2692.61
								1060.35
								2842.21
								2522.58
								2535.16
								5284.65
								4628.02
								5160.08
								3018.99
								3261.11
								1088.36
								3461.37
								2765.22
								2861
								4907.21
								4256.75
								4759.16
								2706.9
								2922.19
								889.832
								3064.8
								2731.87
								2784.93
								4429.23
								3772.4
								4349.4
								2575.05
								2786.39
								974.04
								2627.44
								2706.99
								2786.47
								2389.97
								2053.62
								1525.59
								2131.88
								1677.62
								3128.13
								861.532
								4387.38
								4138.36
								3359.51
								3171.29
								2109.61
								1894.76
								1103.38
								3524.76
								1998.05
								4745.36
								4323.72
								4998.12
								4311.89
								4714.73
								2970.77
								2837.33
								164.132
								3113.04
								3630.83
								3612.82
								4598.68
								3949.96
								4192.54
								2481.2
								2248.2
								562.846
								2658.74
								3624.32
								3511.75
								1452.97
								1006.58
								2083.07
								4377.04
								4063.24
								4322.23
								2051.66
								5679.21
								5714.26
								1941.43
								1388.27
								2642.31
								4634.9
								4329.28
								4203.82
								2315.05
								5729.63
								5827.04
								3875.15
								3461.79
								3062.83
								1054.7
								547.097
								2281.8
								1976.29
								3621.95
								3233.36
								668.975
								850.57
								967.097
								3436.48
								3329.21
								4414.92
								1469.81
								4957.99
								4861.46
								3899.31
								3545.24
								2939.33
								1160.41
								185.472
								2643.2
								2098.82
								3958.61
								3527.38
								1343.23
								1477.1
								946.555
								4037.09
								3623.85
								4777.82
								2074.69
								5925.61
								5790.65
								1212.34
								1131.14
								1134.82
								3927.68
								3544.04
								4458.24
								1806.43
								5673.65
								5580.57
								2197.79
								2190.71
								1413.22
								4205.49
								3578.26
								4791.17
								2441.33
								6376.1
								6192.98
								2142.62
								1781.64
								1683.35
								3811.16
								3208.8
								3917.58
								1836.86
								5757.45
								5641.22
								3261.12
								2790.56
								2419.11
								2954.86
								2106.46
								2891.15
								1877.07
								5229.98
								5010.88
								2106.04
								1571.65
								2516.77
								4542.11
								4127.78
								4098.84
								2271.34
								5867.73
								5916.24
								3730.53
								3188.65
								2977.87
								3015.03
								2158.08
								2480.56
								2186.21
								5168.35
								4966.17
								4025.51
								3559.84
								3075.31
								2922.48
								1935.07
								2751.74
								2478.21
								5336.31
								5055.8
								4071.39
								3520.5
								3300.02
								3017.02
								2138.03
								2328.7
								2447.74
								5164.96
								4947.99
								2997.34
								2511.18
								2303.41
								3350.21
								2576.41
								3141.02
								1882.18
								5468.07
								5303.11
								4200.35
								3816.92
								3093.96
								3061.51
								2000.66
								3232.67
								2773.32
								5671.13
								5336.41
								4042.28
								3619.34
								3021.84
								3108.35
								2087.57
								3071.38
								2614.53
								5605.35
								5310.15
								3884.46
								3555.18
								2740.7
								3264.64
								2236.79
								3569.34
								2673.33
								5888.39
								5568.5
								4958.29
								4401.33
								4135.86
								3305.83
								2417.99
								2322.02
								3245.79
								5405.91
								5153.79
[truncated: 25 more columns]
